# Supplementary material for: Chromosome-level genome assembly and population genetic analysis of a near-threatened rosewood species (Dalbergia cultrata Pierre Graham ex Benth) provide insights into its evolutionary and cold stress responses
Source: Front Plant Sci. 2023 Sep 21;14:1212967. doi: 10.3389/fpls.2023.1212967 (PMC10552272; doi:10.3389/fpls.2023.1212967)
Supplement: Supplementary file 1 [file DataSheet_1.zip]

Archive with 4 entries (4 files):
- Supplemental Figures.docx
- Supplemental Tables.docx
- Table S5.XLSX
- Table S7.XLSX
