# Supplementary material for: Chromosome-level genome assembly and population genetic analysis of a near-threatened rosewood species (Dalbergia cultrata Pierre Graham ex Benth) provide insights into its evolutionary and cold stress responses
Source: Front Plant Sci. 2023 Sep 21;14:1212967. doi: 10.3389/fpls.2023.1212967 (PMC10552272; doi:10.3389/fpls.2023.1212967)
Supplement: Supplementary file 1 [file DataSheet_1.zip › Table S5.XLSX]

## Sheet: Sheet1
Table S5. KEGG enrichment analysis of Dalbergia cultrata expansion, specific genes, and positively selected genes
ID	Description	GeneRatio	BgRatio	pvalue	adjust	qvalue	geneID	Count	Type
K13466	EIX receptor 1/2	151/3010	189/24686	3.6491e-102	6.6778e-100	2.6504e-100	Dcu01G011850/Dcu01G011860/Dcu01G011870/Dcu01G011880/Dcu01G011890/Dcu01G011910/Dcu01G011960/Dcu01G011970/Dcu01G011990/Dcu01G012000/Dcu01G012040/Dcu01G012060/Dcu01G012070/Dcu01G012090/Dcu01G012110/Dcu01G012120/Dcu01G012130/Dcu01G012160/Dcu01G012210/Dcu01G012230/Dcu01G012240/Dcu01G012250/Dcu01G012290/Dcu01G012380/Dcu01G012400/Dcu01G012410/Dcu01G012420/Dcu01G012450/Dcu01G012470/Dcu01G012580/Dcu01G012…	151	expansion
K24104	GPN-loop GTPase	126/3010	194/24686	3.37912e-67	3.0919e-65	1.22716e-65	Dcu07G014240/Dcu09G004270/Dcu0G001320/Dcu0G001340/Dcu10G012040/Dcu10G012070/Dcu10G012080/Dcu10G012120/Dcu10G012160/Dcu10G012180/Dcu10G012190/Dcu10G012210/Dcu03G020360/Dcu07G014190/Dcu07G014200/Dcu07G014230/Dcu07G014290/Dcu07G014330/Dcu09G008500/Dcu09G008510/Dcu0G005610/Dcu0G007320/Dcu10G012050/Dcu10G012100/Dcu10G012110/Dcu10G012240/Dcu10G012340/Dcu01G009920/Dcu01G009940/Dcu01G009970/Dcu01G009990/…	126	expansion
K00695	sucrose synthase	126/3010	211/24686	6.05202e-61	3.69173e-59	1.46523e-59	Dcu06G024170/Dcu06G024180/Dcu06G028610/Dcu07G013690/Dcu07G014260/Dcu07G020780/Dcu07G020790/Dcu07G020800/Dcu07G020820/Dcu07G020830/Dcu08G023110/Dcu08G023120/Dcu08G023140/Dcu0G003900/Dcu0G010530/Dcu10G019910/Dcu10G020130/Dcu02G032940/Dcu02G033470/Dcu02G033500/Dcu02G033520/Dcu02G033530/Dcu02G033680/Dcu04G011930/Dcu05G008440/Dcu06G021550/Dcu07G006640/Dcu07G006650/Dcu07G006670/Dcu07G006680/Dcu07G00670…	126	expansion
K15078	structure-specific endonuclease subunit SLX1	60/3010	96/24686	3.06567e-31	1.40254e-29	5.5666e-30	Dcu02G002010/Dcu02G002290/Dcu02G002320/Dcu03G005570/Dcu06G026090/Dcu06G026600/Dcu06G026680/Dcu06G026780/Dcu06G026810/Dcu06G026820/Dcu06G026840/Dcu06G026880/Dcu08G010170/Dcu08G010190/Dcu0G003210/Dcu0G003230/Dcu0G008060/Dcu0G008520/Dcu02G023470/Dcu02G023530/Dcu02G023570/Dcu05G013770/Dcu05G013780/Dcu05G013810/Dcu05G013830/Dcu05G013870/Dcu05G013890/Dcu05G013900/Dcu05G014330/Dcu0G001430/Dcu0G002880/Dc…	60	expansion
K23544	serine incorporator 1/3	52/3010	83/24686	2.48911e-27	9.11013e-26	3.61576e-26	Dcu01G014310/Dcu08G018690/Dcu08G018750/Dcu08G018760/Dcu08G018800/Dcu08G018810/Dcu08G021150/Dcu08G021190/Dcu08G021200/Dcu08G021210/Dcu08G021230/Dcu08G021250/Dcu08G021270/Dcu08G021280/Dcu08G021300/Dcu08G021310/Dcu08G021320/Dcu08G021340/Dcu08G021350/Dcu08G021380/Dcu08G021390/Dcu0G005530/Dcu0G006480/Dcu0G006490/Dcu10G005600/Dcu03G010860/Dcu03G010870/Dcu03G010880/Dcu03G010890/Dcu03G010910/Dcu03G010920…	52	expansion
K20617	cytochrome P450 family 71 subfamily A	32/3010	37/24686	1.15221e-24	3.51424e-23	1.39478e-23	Dcu01G018780/Dcu07G019480/Dcu07G019500/Dcu07G019510/Dcu07G019520/Dcu07G019530/Dcu07G019540/Dcu07G019560/Dcu07G019570/Dcu07G019580/Dcu07G019600/Dcu07G019610/Dcu0G005650/Dcu0G005670/Dcu0G005680/Dcu0G005690/Dcu0G005700/Dcu0G005710/Dcu01G014880/Dcu02G027620/Dcu05G016930/Dcu09G001890/Dcu09G001930/Dcu09G001940/Dcu09G001950/Dcu09G001960/Dcu09G001970/Dcu09G001980/Dcu0G008340/Dcu01G014870/Dcu01G014890/Dcu…	32	expansion
K01193	beta-fructofuranosidase	37/3010	55/24686	1.9232e-21	5.02779e-20	1.9955e-20	Dcu02G025350/Dcu02G028950/Dcu03G014200/Dcu03G014210/Dcu03G014220/Dcu03G014240/Dcu03G014250/Dcu03G014310/Dcu03G014320/Dcu03G014350/Dcu03G014400/Dcu04G010870/Dcu04G010890/Dcu09G001290/Dcu09G008840/Dcu01G017250/Dcu03G005050/Dcu03G005060/Dcu03G005080/Dcu03G005100/Dcu03G005510/Dcu03G005520/Dcu03G005530/Dcu04G002430/Dcu0G009030/Dcu0G009040/Dcu10G005810/Dcu06G017390/Dcu07G025000/Dcu07G025030/Dcu07G02504…	37	expansion
K12153	phenylalanine N-monooxygenase	28/3010	33/24686	2.94445e-21	6.11305e-20	2.42623e-20	Dcu08G015390/Dcu05G004280/Dcu05G004290/Dcu05G004300/Dcu05G004310/Dcu05G004330/Dcu05G004340/Dcu05G004350/Dcu05G004360/Dcu10G007030/Dcu01G024340/Dcu01G026770/Dcu01G028940/Dcu01G033470/Dcu04G013500/Dcu04G014170/Dcu05G014650/Dcu05G019620/Dcu06G013120/Dcu06G020130/Dcu06G022380/Dcu07G010360/Dcu08G002620/Dcu08G011060/Dcu09G010880/Dcu0G004180/Dcu0G005200/Dcu0G009470	28	expansion
K20890	xylan alpha-glucuronosyltransferase	35/3010	50/24686	3.00642e-21	6.11305e-20	2.42623e-20	Dcu01G009170/Dcu01G009290/Dcu01G010600/Dcu01G010620/Dcu01G010630/Dcu01G010660/Dcu01G010680/Dcu01G010690/Dcu01G010700/Dcu02G022250/Dcu02G022270/Dcu06G011080/Dcu06G011100/Dcu06G011120/Dcu06G011130/Dcu06G011140/Dcu06G011160/Dcu06G011170/Dcu06G011180/Dcu06G019550/Dcu0G001290/Dcu0G001310/Dcu0G010430/Dcu02G033740/Dcu02G033750/Dcu02G033760/Dcu02G033770/Dcu02G033810/Dcu02G033820/Dcu02G033840/Dcu03G013550…	35	expansion
K01303	acylaminoacyl-peptidase	45/3010	81/24686	8.07121e-21	1.45359e-19	5.76921e-20	Dcu01G009030/Dcu01G013790/Dcu03G021730/Dcu03G026270/Dcu10G005620/Dcu01G012140/Dcu01G017470/Dcu01G040530/Dcu02G002810/Dcu03G014330/Dcu03G016980/Dcu03G027060/Dcu04G003810/Dcu04G008710/Dcu05G002470/Dcu05G009680/Dcu07G012550/Dcu07G014890/Dcu07G017540/Dcu08G009970/Dcu09G001920/Dcu09G008260/Dcu0G007280/Dcu0G007330/Dcu01G024930/Dcu05G006190/Dcu08G017320/Dcu10G007860/Dcu01G009450/Dcu01G014800/Dcu01G01504…	45	expansion
K13415	protein brassinosteroid insensitive 1	59/3010	131/24686	8.73743e-21	1.45359e-19	5.76921e-20	Dcu10G009820/Dcu10G009840/Dcu10G009940/Dcu01G006770/Dcu02G006430/Dcu05G011560/Dcu05G011580/Dcu05G011610/Dcu05G011680/Dcu07G019870/Dcu07G019900/Dcu07G019910/Dcu07G019950/Dcu07G019990/Dcu07G020050/Dcu07G020070/Dcu07G020080/Dcu07G020100/Dcu07G020180/Dcu07G020190/Dcu07G020220/Dcu07G020230/Dcu07G020240/Dcu07G020260/Dcu07G020270/Dcu07G020280/Dcu07G020290/Dcu07G020320/Dcu07G020330/Dcu07G020340/Dcu07G020…	59	expansion
K14300	nuclear pore complex protein Nup133	30/3010	40/24686	8.2495e-20	1.25805e-18	4.99312e-19	Dcu02G026750/Dcu04G015380/Dcu06G020250/Dcu07G014000/Dcu08G014230/Dcu0G005140/Dcu01G009650/Dcu02G027610/Dcu03G013500/Dcu03G017740/Dcu03G021270/Dcu06G021300/Dcu06G021880/Dcu07G006210/Dcu08G018450/Dcu0G005810/Dcu10G004630/Dcu02G006500/Dcu02G021010/Dcu05G015200/Dcu08G002640/Dcu0G007170/Dcu0G009920/Dcu01G015540/Dcu03G008690/Dcu04G010110/Dcu10G008520/Dcu01G023370/Dcu05G005050/Dcu06G021510	30	expansion
K15803	(-)-germacrene D synthase	24/3010	27/24686	2.17208e-19	3.05763e-18	1.21355e-18	Dcu01G021690/Dcu03G021770/Dcu03G021790/Dcu09G008250/Dcu09G008300/Dcu09G008330/Dcu0G001510/Dcu0G002560/Dcu0G002570/Dcu0G002600/Dcu0G004670/Dcu0G004680/Dcu0G006270/Dcu0G006280/Dcu0G010510/Dcu10G012470/Dcu10G012500/Dcu10G012510/Dcu10G012520/Dcu10G012530/Dcu10G012540/Dcu10G012550/Dcu10G012600/Dcu10G012610	24	expansion
K19984	exocyst complex component 5	40/3010	71/24686	5.82988e-19	7.62048e-18	3.02452e-18	Dcu01G005770/Dcu01G017200/Dcu05G022150/Dcu05G024410/Dcu06G014530/Dcu07G003400/Dcu10G015660/Dcu06G024060/Dcu07G003780/Dcu07G013220/Dcu08G010270/Dcu09G008490/Dcu01G000440/Dcu01G012270/Dcu02G011030/Dcu02G013380/Dcu02G017090/Dcu03G000490/Dcu03G017700/Dcu04G007770/Dcu05G004230/Dcu05G007620/Dcu05G008660/Dcu05G014160/Dcu06G002990/Dcu06G023860/Dcu07G002880/Dcu08G004070/Dcu08G016800/Dcu0G006770/Dcu0G00923…	40	expansion
K01230	mannosyl-oligosaccharide alpha-1,2-mannosidase	26/3010	33/24686	2.8306e-18	3.45333e-17	1.37061e-17	Dcu01G013830/Dcu04G030590/Dcu05G008410/Dcu06G024340/Dcu07G008980/Dcu07G009160/Dcu07G019160/Dcu09G007460/Dcu0G010770/Dcu04G012350/Dcu05G022830/Dcu07G012290/Dcu01G003500/Dcu02G018280/Dcu07G011840/Dcu09G006030/Dcu10G012980/Dcu02G017950/Dcu02G020890/Dcu03G024510/Dcu04G007120/Dcu05G011960/Dcu08G012680/Dcu0G009170/Dcu10G002000/Dcu10G007680	26	expansion
K07478	putative ATPase	22/3010	25/24686	1.16546e-17	1.333e-16	5.29059e-17	Dcu01G013460/Dcu01G021990/Dcu02G017510/Dcu02G018470/Dcu02G022410/Dcu03G024710/Dcu05G013490/Dcu05G018320/Dcu07G008540/Dcu01G000710/Dcu01G012340/Dcu01G014120/Dcu01G017960/Dcu02G030340/Dcu06G000570/Dcu06G023030/Dcu07G015430/Dcu08G014110/Dcu08G015720/Dcu0G003810/Dcu0G004250/Dcu10G015530	22	expansion
K23810	(E)-8-carboxylinalool synthase	29/3010	42/24686	1.4172e-17	1.52557e-16	6.05489e-17	Dcu02G011980/Dcu02G011990/Dcu02G012000/Dcu02G012010/Dcu03G027400/Dcu03G027410/Dcu06G006210/Dcu06G006220/Dcu06G011110/Dcu10G000710/Dcu10G000720/Dcu10G000730/Dcu0G002200/Dcu0G003490/Dcu0G003510/Dcu0G008470/Dcu0G009220/Dcu10G009630/Dcu10G009650/Dcu10G009670/Dcu10G009680/Dcu10G009690/Dcu10G009700/Dcu10G009710/Dcu10G009720/Dcu10G009750/Dcu07G018300/Dcu07G020940/Dcu07G020990	29	expansion
K03283	heat shock 70kDa protein 1/2/6/8	36/3010	66/24686	1.36895e-16	1.39177e-15	5.52383e-16	Dcu01G004760/Dcu01G004770/Dcu01G004820/Dcu01G004830/Dcu01G004890/Dcu01G004900/Dcu01G005130/Dcu01G005160/Dcu01G005170/Dcu01G005180/Dcu01G011410/Dcu01G012920/Dcu01G012940/Dcu01G021950/Dcu05G003470/Dcu08G009090/Dcu08G009100/Dcu08G009110/Dcu08G009120/Dcu02G037610/Dcu01G005120/Dcu01G005280/Dcu01G005310/Dcu01G005330/Dcu01G005340/Dcu01G005350/Dcu06G024660/Dcu10G022760/Dcu10G022770/Dcu01G004730/Dcu01G004…	36	expansion
K13457	disease resistance protein RPM1	47/3010	108/24686	3.95687e-16	3.81109e-15	1.5126e-15	Dcu01G016030/Dcu02G006410/Dcu01G004220/Dcu01G004230/Dcu01G004250/Dcu01G004640/Dcu03G026430/Dcu03G026440/Dcu03G026550/Dcu06G028200/Dcu06G028220/Dcu01G011190/Dcu01G024050/Dcu02G032620/Dcu03G009140/Dcu06G002250/Dcu08G017450/Dcu10G000530/Dcu01G001420/Dcu01G014550/Dcu01G019550/Dcu05G009160/Dcu05G011650/Dcu06G019130/Dcu07G005470/Dcu07G019320/Dcu08G013280/Dcu09G004910/Dcu09G007630/Dcu0G008190/Dcu01G0174…	47	expansion
K03021	DNA-directed RNA polymerase III subunit RPC2	20/3010	26/24686	5.50698e-14	5.03889e-13	1.9999e-13	Dcu03G013690/Dcu06G007710/Dcu06G007740/Dcu06G007760/Dcu06G007780/Dcu06G007790/Dcu06G007800/Dcu06G007830/Dcu06G007840/Dcu06G017270/Dcu06G023390/Dcu06G023400/Dcu0G008000/Dcu0G010370/Dcu01G000620/Dcu01G008060/Dcu01G008080/Dcu01G008090/Dcu06G023380/Dcu06G023410	20	expansion
K00384	thioredoxin reductase (NADPH)	21/3010	29/24686	9.72085e-14	8.47103e-13	3.3621e-13	Dcu01G038780/Dcu01G038800/Dcu01G038830/Dcu02G034460/Dcu02G034470/Dcu02G034480/Dcu02G034490/Dcu02G034500/Dcu02G034520/Dcu06G014890/Dcu06G014900/Dcu06G015950/Dcu01G038790/Dcu06G014820/Dcu06G014830/Dcu06G014840/Dcu06G014860/Dcu06G014870/Dcu06G014880/Dcu06G014910/Dcu06G014930	21	expansion
K05387	glutamate receptor, ionotropic, plant	29/3010	59/24686	3.99325e-12	3.32166e-11	1.31834e-11	Dcu01G020920/Dcu01G020950/Dcu01G020970/Dcu01G020980/Dcu01G020990/Dcu08G023080/Dcu0G000780/Dcu0G003630/Dcu0G003640/Dcu10G010690/Dcu10G010740/Dcu10G010770/Dcu10G010780/Dcu10G010790/Dcu05G000890/Dcu05G000910/Dcu05G000920/Dcu05G000930/Dcu05G000940/Dcu05G000950/Dcu05G000960/Dcu05G023060/Dcu05G023090/Dcu05G023110/Dcu05G023120/Dcu05G023130/Dcu02G023510/Dcu02G023540/Dcu05G018600	29	expansion
K20181	vacuolar protein sorting-associated protein 18	18/3010	25/24686	6.94775e-12	5.528e-11	2.19403e-11	Dcu02G002820/Dcu02G002830/Dcu02G002840/Dcu02G002850/Dcu02G002860/Dcu02G002870/Dcu01G011670/Dcu01G011680/Dcu01G011700/Dcu01G011730/Dcu01G011750/Dcu01G015030/Dcu01G015050/Dcu01G015060/Dcu01G015150/Dcu09G008320/Dcu0G004430/Dcu0G004440	18	expansion
K13262	isoflavone-7-O-methyltransferase	12/3010	12/24686	1.05929e-11	7.75402e-11	3.07752e-11	Dcu01G002690/Dcu01G002700/Dcu01G002720/Dcu01G003390/Dcu01G003400/Dcu01G014790/Dcu02G031970/Dcu04G013310/Dcu04G015370/Dcu04G015390/Dcu06G014660/Dcu06G014670	12	expansion
K13263	isoflavone 7-O-glucosyltransferase	12/3010	12/24686	1.05929e-11	7.75402e-11	3.07752e-11	Dcu01G002710/Dcu02G029980/Dcu02G030010/Dcu02G030030/Dcu02G030040/Dcu02G030080/Dcu02G030090/Dcu0G001060/Dcu0G001080/Dcu0G002650/Dcu0G002690/Dcu0G004630	12	expansion
K16290	xylem cysteine proteinase	13/3010	14/24686	1.59868e-11	1.12522e-10	4.46594e-11	Dcu03G004760/Dcu03G004780/Dcu03G004790/Dcu03G004820/Dcu03G004830/Dcu03G004840/Dcu03G004860/Dcu04G004970/Dcu04G022770/Dcu0G007610/Dcu0G007620/Dcu0G007630/Dcu0G007640	13	expansion
K17604	zinc finger SWIM domain-containing protein 3	41/3010	111/24686	1.87497e-11	1.27081e-10	5.04378e-11	Dcu01G013250/Dcu01G014720/Dcu02G036490/Dcu03G012660/Dcu03G032670/Dcu04G007940/Dcu07G024980/Dcu10G001000/Dcu01G005250/Dcu02G014850/Dcu02G029340/Dcu03G016030/Dcu04G005200/Dcu04G007500/Dcu05G024890/Dcu01G010640/Dcu01G010650/Dcu01G013410/Dcu01G014400/Dcu01G017310/Dcu01G026310/Dcu02G012560/Dcu02G019150/Dcu02G032410/Dcu03G007390/Dcu03G015610/Dcu03G030730/Dcu04G004790/Dcu04G021230/Dcu05G008890/Dcu05G009…	41	expansion
K13420	LRR receptor-like serine/threonine-protein kinase FLS2	49/3010	155/24686	1.39959e-10	9.14731e-10	3.63051e-10	Dcu01G012100/Dcu01G013590/Dcu01G013640/Dcu01G013700/Dcu01G013720/Dcu01G013750/Dcu01G013780/Dcu01G013810/Dcu0G007030/Dcu04G018600/Dcu0G003290/Dcu01G000690/Dcu01G000730/Dcu01G000790/Dcu01G000840/Dcu01G008600/Dcu01G008610/Dcu01G008630/Dcu01G008660/Dcu01G008670/Dcu01G012320/Dcu01G016010/Dcu01G016020/Dcu03G001780/Dcu05G021280/Dcu06G025370/Dcu06G025380/Dcu06G025410/Dcu06G025430/Dcu07G013750/Dcu07G01771…	49	expansion
K03070	preprotein translocase subunit SecA	22/3010	42/24686	3.22586e-10	2.03563e-09	8.07929e-10	Dcu01G014440/Dcu05G009170/Dcu06G019760/Dcu07G013700/Dcu09G007640/Dcu01G009440/Dcu01G015720/Dcu01G016640/Dcu02G016960/Dcu04G006380/Dcu05G011570/Dcu05G012370/Dcu05G013210/Dcu08G009000/Dcu08G014930/Dcu08G015520/Dcu0G010140/Dcu02G022480/Dcu06G020340/Dcu07G021330/Dcu09G006200/Dcu0G007720	22	expansion
K02218	casein kinase 1	23/3010	46/24686	4.31254e-10	2.63065e-09	1.04409e-09	Dcu01G004810/Dcu01G005210/Dcu01G014210/Dcu02G017170/Dcu04G006770/Dcu04G013370/Dcu05G003020/Dcu05G003170/Dcu05G003320/Dcu05G022020/Dcu06G020580/Dcu06G023160/Dcu09G012110/Dcu09G020100/Dcu0G002970/Dcu10G006450/Dcu02G016760/Dcu02G030980/Dcu04G006470/Dcu06G023020/Dcu07G008530/Dcu09G003560/Dcu10G005080	23	expansion
K16226	disease resistance protein RPS4	15/3010	21/24686	4.99436e-10	2.94828e-09	1.17015e-09	Dcu06G024160/Dcu0G006410/Dcu10G020070/Dcu10G020110/Dcu04G022170/Dcu06G015060/Dcu08G022760/Dcu10G013440/Dcu02G022300/Dcu06G013620/Dcu06G013630/Dcu06G028600/Dcu08G020360/Dcu06G022230/Dcu10G000430	15	expansion
K00820	glutamine---fructose-6-phosphate transaminase (isomerizing)	60/3010	217/24686	5.56505e-10	3.18252e-09	1.26312e-09	Dcu01G017760/Dcu01G018180/Dcu01G022830/Dcu01G026890/Dcu01G030270/Dcu01G031120/Dcu01G036010/Dcu02G005900/Dcu02G014290/Dcu02G018630/Dcu02G020340/Dcu02G034330/Dcu03G016540/Dcu03G018230/Dcu03G018540/Dcu03G019900/Dcu03G020030/Dcu03G028690/Dcu03G029460/Dcu04G004280/Dcu04G006260/Dcu04G010290/Dcu04G013830/Dcu04G021340/Dcu04G028270/Dcu05G006170/Dcu05G008090/Dcu05G015680/Dcu05G026280/Dcu06G009380/Dcu06G017…	60	expansion
K22804	structural maintenance of chromosomes protein 6	21/3010	40/24686	7.72696e-10	4.28495e-09	1.70067e-09	Dcu02G036740/Dcu05G021170/Dcu06G009980/Dcu06G014230/Dcu0G004300/Dcu0G006190/Dcu10G008680/Dcu06G010570/Dcu06G024530/Dcu07G012150/Dcu08G007050/Dcu03G030980/Dcu04G030400/Dcu05G006370/Dcu05G012590/Dcu05G014500/Dcu09G002700/Dcu10G007290/Dcu02G020730/Dcu03G021560/Dcu05G008290	21	expansion
K13267	flavonoid 6-hydroxylase	11/3010	12/24686	9.29348e-10	5.00208e-09	1.98529e-09	Dcu05G007170/Dcu0G008210/Dcu0G008230/Dcu10G001200/Dcu10G001220/Dcu10G001240/Dcu10G001250/Dcu10G001260/Dcu05G007180/Dcu05G007190/Dcu0G008200	11	expansion
K16224	senescence-induced receptor-like serine/threonine-protein kinase	23/3010	48/24686	1.26865e-09	6.63324e-09	2.63269e-09	Dcu06G027750/Dcu06G027760/Dcu06G027790/Dcu06G027800/Dcu06G027810/Dcu06G027820/Dcu06G027830/Dcu06G027840/Dcu06G027850/Dcu06G027860/Dcu0G005270/Dcu06G027550/Dcu06G027660/Dcu06G027670/Dcu06G027690/Dcu08G013560/Dcu08G013600/Dcu0G001660/Dcu0G010070/Dcu06G027540/Dcu06G027640/Dcu06G027680/Dcu0G001650	23	expansion
K03549	KUP system potassium uptake protein	34/3010	93/24686	1.31814e-09	6.70053e-09	2.6594e-09	Dcu01G017050/Dcu02G006300/Dcu02G017420/Dcu04G025560/Dcu06G022350/Dcu07G011070/Dcu07G017130/Dcu08G013920/Dcu01G013760/Dcu02G028130/Dcu04G009230/Dcu08G012360/Dcu08G016940/Dcu08G017430/Dcu01G011980/Dcu01G013710/Dcu03G020400/Dcu08G015380/Dcu09G006980/Dcu0G007970/Dcu01G023900/Dcu02G005530/Dcu02G013010/Dcu02G030020/Dcu03G022330/Dcu04G004310/Dcu04G015360/Dcu04G025880/Dcu05G009360/Dcu0G010200/Dcu04G00464…	34	expansion
K19861	benzyl alcohol O-benzoyltransferase	12/3010	15/24686	3.37406e-09	1.62488e-08	6.44903e-09	Dcu01G014960/Dcu01G014970/Dcu01G037760/Dcu01G037770/Dcu01G037800/Dcu01G037810/Dcu01G037830/Dcu01G037840/Dcu01G037850/Dcu02G031850/Dcu02G031860/Dcu02G031900	12	expansion
K20562	biphenyl-4-hydroxylase	12/3010	15/24686	3.37406e-09	1.62488e-08	6.44903e-09	Dcu04G025260/Dcu04G025270/Dcu07G009570/Dcu07G010600/Dcu07G010670/Dcu0G010540/Dcu02G037020/Dcu02G037030/Dcu02G037050/Dcu02G037060/Dcu02G037100/Dcu02G037110	12	expansion
K18757	la-related protein 1	15/3010	23/24686	3.54688e-09	1.66431e-08	6.60553e-09	Dcu01G013100/Dcu03G001120/Dcu03G015270/Dcu04G004610/Dcu08G017370/Dcu09G003880/Dcu05G008530/Dcu05G015380/Dcu10G013760/Dcu01G003130/Dcu02G014810/Dcu06G027780/Dcu07G019370/Dcu0G002000/Dcu10G012000	15	expansion
K02995	small subunit ribosomal protein S8e	16/3010	27/24686	7.93803e-09	3.63165e-08	1.44138e-08	Dcu01G017170/Dcu01G039330/Dcu02G018640/Dcu03G021370/Dcu06G013150/Dcu06G019490/Dcu10G003710/Dcu01G018650/Dcu01G022540/Dcu02G001630/Dcu03G000070/Dcu06G017180/Dcu07G008710/Dcu07G019490/Dcu0G008550/Dcu10G004430	16	expansion
K21483	salicylate 1-O-methyltransferase	15/3010	24/24686	8.38612e-09	3.74307e-08	1.4856e-08	Dcu03G031890/Dcu03G031900/Dcu03G031920/Dcu03G031930/Dcu03G031940/Dcu03G031950/Dcu03G031960/Dcu06G011370/Dcu06G011380/Dcu06G011390/Dcu07G014400/Dcu07G016120/Dcu07G016130/Dcu09G022230/Dcu0G008590	15	expansion
K13459	disease resistance protein RPS2	37/3010	115/24686	1.43029e-08	6.23199e-08	2.47344e-08	Dcu02G006420/Dcu05G004040/Dcu05G004120/Dcu10G013480/Dcu07G013050/Dcu07G013070/Dcu07G020570/Dcu07G021180/Dcu07G021190/Dcu07G021260/Dcu07G021380/Dcu0G007000/Dcu07G014090/Dcu07G014180/Dcu07G014300/Dcu08G018150/Dcu09G001480/Dcu0G003840/Dcu0G008360/Dcu0G008840/Dcu01G003880/Dcu01G003920/Dcu01G010370/Dcu01G010430/Dcu06G001320/Dcu06G001340/Dcu06G001350/Dcu10G011850/Dcu07G021680/Dcu07G021750/Dcu07G021760/…	37	expansion
K13692	UDP-glucose:(indol-3-yl)acetate beta-D-glucosyltransferase	13/3010	19/24686	1.70514e-08	7.25677e-08	2.88017e-08	Dcu01G002540/Dcu02G024150/Dcu04G006800/Dcu04G021830/Dcu04G021840/Dcu04G021870/Dcu04G021880/Dcu04G021890/Dcu04G021900/Dcu04G021910/Dcu04G021920/Dcu02G024220/Dcu02G024240	13	expansion
K07195	exocyst complex component 7	22/3010	53/24686	7.55844e-08	3.14363e-07	1.24769e-07	Dcu03G010900/Dcu0G006790/Dcu02G025570/Dcu03G015530/Dcu05G020700/Dcu08G009900/Dcu08G009910/Dcu08G009930/Dcu08G009940/Dcu08G009980/Dcu08G010010/Dcu03G028870/Dcu03G028890/Dcu03G028910/Dcu10G018270/Dcu07G019030/Dcu07G019040/Dcu07G019050/Dcu07G019120/Dcu07G019130/Dcu07G019170/Dcu07G019180	22	expansion
K23452	UDP-glucosyltransferase 85A	12/3010	19/24686	2.32562e-07	9.45752e-07	3.75363e-07	Dcu01G002460/Dcu01G002470/Dcu01G002490/Dcu01G009430/Dcu01G029760/Dcu02G024170/Dcu02G024180/Dcu02G024210/Dcu01G002500/Dcu01G002520/Dcu02G024160/Dcu02G024190	12	expansion
K22794	flavonol-3-O-glucoside/galactoside glucosyltransferase	9/3010	11/24686	2.5717e-07	1.02309e-06	4.06057e-07	Dcu02G021080/Dcu10G012940/Dcu10G012960/Dcu10G012970/Dcu10G012990/Dcu10G013000/Dcu10G013010/Dcu10G013020/Dcu10G013030	9	expansion
K14175	(3S,6E)-nerolidol synthase	29/3010	88/24686	2.84616e-07	1.10818e-06	4.39832e-07	Dcu02G020740/Dcu02G009940/Dcu06G019800/Dcu10G001610/Dcu10G004720/Dcu03G015650/Dcu03G020790/Dcu04G029020/Dcu02G018060/Dcu06G019950/Dcu09G005360/Dcu01G022190/Dcu01G022200/Dcu03G002580/Dcu03G002590/Dcu03G002600/Dcu01G010950/Dcu01G013740/Dcu03G006670/Dcu06G001330/Dcu06G021540/Dcu07G013570/Dcu01G014070/Dcu01G015600/Dcu01G017260/Dcu07G013660/Dcu07G019330/Dcu02G020710/Dcu07G010920	29	expansion
K01177	beta-amylase	18/3010	41/24686	4.18845e-07	1.59685e-06	6.33779e-07	Dcu01G018050/Dcu02G017230/Dcu02G018990/Dcu02G019970/Dcu03G019660/Dcu03G019760/Dcu04G008930/Dcu04G009990/Dcu04G010020/Dcu05G010230/Dcu05G010570/Dcu05G011670/Dcu06G021030/Dcu08G015700/Dcu08G018130/Dcu0G000990/Dcu0G008750/Dcu10G018390	18	expansion
K00993	ethanolaminephosphotransferase	10/3010	14/24686	4.4952e-07	1.67882e-06	6.66314e-07	Dcu02G017790/Dcu02G017800/Dcu02G017810/Dcu02G017820/Dcu02G031320/Dcu02G031340/Dcu02G017750/Dcu02G017760/Dcu02G017770/Dcu02G017780	10	expansion
K17710	pentatricopeptide repeat domain-containing protein 1	40/3010	147/24686	6.17583e-07	2.26035e-06	8.97121e-07	Dcu02G037990/Dcu02G038140/Dcu02G038150/Dcu07G014830/Dcu07G014840/Dcu07G014860/Dcu07G014870/Dcu07G015000/Dcu07G015010/Dcu07G015020/Dcu07G015090/Dcu07G015110/Dcu07G015120/Dcu07G015320/Dcu07G015330/Dcu07G015350/Dcu07G015360/Dcu07G015380/Dcu07G015400/Dcu07G015460/Dcu07G015720/Dcu07G015760/Dcu07G015770/Dcu07G015790/Dcu02G032090/Dcu02G032330/Dcu02G032340/Dcu02G032460/Dcu02G032470/Dcu02G032480/Dcu02G032…	40	expansion
K14007	protein transport protein SEC24	9/3010	12/24686	9.16364e-07	3.28813e-06	1.30504e-06	Dcu01G004030/Dcu01G015120/Dcu01G016270/Dcu03G000260/Dcu05G027890/Dcu0G008050/Dcu02G022440/Dcu05G012220/Dcu08G021370	9	expansion
K00895	diphosphate-dependent phosphofructokinase	19/3010	47/24686	9.47531e-07	3.33458e-06	1.32347e-06	Dcu02G033800/Dcu08G005930/Dcu08G005940/Dcu08G005960/Dcu08G005990/Dcu0G005900/Dcu0G005910/Dcu0G005920/Dcu06G001910/Dcu06G002000/Dcu06G002010/Dcu06G002030/Dcu06G002060/Dcu06G002100/Dcu0G004060/Dcu08G004610/Dcu08G004700/Dcu08G004730/Dcu0G007140	19	expansion
K01322	prolyl oligopeptidase	14/3010	28/24686	1.17186e-06	4.04622e-06	1.60592e-06	Dcu02G036310/Dcu03G012060/Dcu06G025720/Dcu06G025990/Dcu06G027130/Dcu06G027140/Dcu06G027150/Dcu06G027170/Dcu06G027190/Dcu06G027200/Dcu06G027210/Dcu07G017310/Dcu07G017320/Dcu01G017150	14	expansion
K15404	aldehyde decarbonylase	8/3010	10/24686	1.73488e-06	5.8793e-06	2.33346e-06	Dcu01G026900/Dcu01G026930/Dcu06G012410/Dcu06G012460/Dcu06G012500/Dcu06G023730/Dcu06G023740/Dcu0G000050	8	expansion
K00422	polyphenol oxidase	8/3010	11/24686	5.67543e-06	1.88837e-05	7.49482e-06	Dcu01G000280/Dcu01G000290/Dcu03G003510/Dcu03G003520/Dcu03G003530/Dcu04G001760/Dcu04G016160/Dcu08G019680	8	expansion
K13260	isoflavone/4'-methoxyisoflavone 2'-hydroxylase	9/3010	15/24686	1.47509e-05	4.82039e-05	1.91318e-05	Dcu02G007250/Dcu02G021730/Dcu03G013090/Dcu04G019860/Dcu04G019870/Dcu04G019900/Dcu04G019910/Dcu05G012480/Dcu0G006220	9	expansion
K08081	tropinone reductase I	13/3010	30/24686	2.03866e-05	6.54516e-05	2.59774e-05	Dcu01G015340/Dcu01G015350/Dcu01G015360/Dcu01G015370/Dcu0G003690/Dcu0G003700/Dcu0G003710/Dcu03G029840/Dcu03G029850/Dcu03G029870/Dcu03G029890/Dcu03G029900/Dcu03G029910	13	expansion
K05665	ATP-binding cassette, subfamily C (CFTR/MRP), member 1	15/3010	39/24686	2.67568e-05	8.44223e-05	3.35067e-05	Dcu02G020520/Dcu02G020870/Dcu05G011300/Dcu09G007730/Dcu03G014830/Dcu04G008650/Dcu05G012930/Dcu09G006870/Dcu0G001010/Dcu0G002390/Dcu01G018920/Dcu04G009400/Dcu09G006960/Dcu09G007410/Dcu0G008760	15	expansion
K00002	alcohol dehydrogenase (NADP+)	10/3010	20/24686	4.12988e-05	0.000123897	4.91738e-05	Dcu07G015500/Dcu07G015510/Dcu07G015520/Dcu07G015530/Dcu07G015540/Dcu07G015560/Dcu07G015570/Dcu07G015590/Dcu07G015600/Dcu0G009600	10	expansion
K10398	kinesin family member 11	10/3010	20/24686	4.12988e-05	0.000123897	4.91738e-05	Dcu02G022710/Dcu03G016720/Dcu04G010880/Dcu04G019790/Dcu06G006020/Dcu07G011960/Dcu07G014340/Dcu07G021060/Dcu10G003920/Dcu10G017970	10	expansion
K19825	2-alkenal reductase (NADP+)	10/3010	20/24686	4.12988e-05	0.000123897	4.91738e-05	Dcu06G023960/Dcu06G023970/Dcu06G023980/Dcu06G023990/Dcu06G024000/Dcu06G024020/Dcu06G024050/Dcu06G024070/Dcu06G024090/Dcu06G024110	10	expansion
K01728	pectate lyase	16/3010	45/24686	4.53218e-05	0.000133772	5.30934e-05	Dcu07G020540/Dcu09G005010/Dcu0G008870/Dcu0G008890/Dcu0G008900/Dcu0G009660/Dcu06G011940/Dcu06G011950/Dcu06G011960/Dcu06G011970/Dcu07G017170/Dcu07G017180/Dcu07G017450/Dcu07G017460/Dcu0G009010/Dcu02G021980	16	expansion
K08238	xyloglucan 6-xylosyltransferase	11/3010	24/24686	4.72577e-05	0.000137272	5.44825e-05	Dcu01G011160/Dcu01G011200/Dcu01G011250/Dcu01G011270/Dcu01G011280/Dcu01G011290/Dcu01G011310/Dcu01G011210/Dcu01G011230/Dcu01G011320/Dcu01G011340	11	expansion
K23809	cytochrome P450 family 72 subfamily A polypeptide 68	9/3010	17/24686	5.69373e-05	0.000162805	6.46163e-05	Dcu02G020900/Dcu0G007040/Dcu0G011000/Dcu0G011010/Dcu10G007640/Dcu10G007650/Dcu10G007690/Dcu10G007700/Dcu10G007710	9	expansion
K14050	geranylgeranyl transferase type-2 subunit alpha	10/3010	21/24686	7.02236e-05	0.000197706	7.84685e-05	Dcu01G037860/Dcu07G015210/Dcu08G011780/Dcu10G006040/Dcu01G001740/Dcu02G001170/Dcu05G009860/Dcu02G018770/Dcu0G000920/Dcu0G002830	10	expansion
K16815	calcium-independent phospholipase A2-gamma	8/3010	14/24686	7.34409e-05	0.000203632	8.08201e-05	Dcu08G023390/Dcu08G023400/Dcu08G023410/Dcu08G023430/Dcu08G023440/Dcu08G023460/Dcu0G001490/Dcu0G001500	8	expansion
K13066	caffeic acid 3-O-methyltransferase	11/3010	25/24686	7.51007e-05	0.000205126	8.14132e-05	Dcu10G000700/Dcu10G000820/Dcu10G000830/Dcu10G000840/Dcu10G000850/Dcu10G000870/Dcu10G000880/Dcu01G039980/Dcu01G040000/Dcu01G040010/Dcu08G019760	11	expansion
K10523	speckle-type POZ protein	14/3010	38/24686	8.60655e-05	0.000231617	9.19275e-05	Dcu01G020850/Dcu02G018070/Dcu02G024830/Dcu05G011660/Dcu06G023610/Dcu08G018100/Dcu07G003310/Dcu07G003320/Dcu07G003390/Dcu07G003480/Dcu02G037830/Dcu08G001330/Dcu08G001340/Dcu08G006190	14	expansion
K01213	galacturan 1,4-alpha-galacturonidase	36/3010	158/24686	0.000140325	0.000372166	0.000147711	Dcu01G011150/Dcu01G017220/Dcu01G021870/Dcu03G003870/Dcu03G012340/Dcu03G012350/Dcu04G004820/Dcu04G009830/Dcu04G018610/Dcu05G013840/Dcu05G027820/Dcu06G010270/Dcu06G021350/Dcu06G025400/Dcu07G009010/Dcu07G021740/Dcu08G005080/Dcu08G012730/Dcu08G014210/Dcu08G017730/Dcu08G018270/Dcu08G020370/Dcu09G004470/Dcu0G002760/Dcu0G003000/Dcu0G010360/Dcu10G004480/Dcu01G022910/Dcu04G018980/Dcu08G000630/Dcu08G010870…	36	expansion
K03006	DNA-directed RNA polymerase II subunit RPB1	9/3010	19/24686	0.000172056	0.000449803	0.000178524	Dcu02G007300/Dcu02G021190/Dcu04G004070/Dcu05G005660/Dcu06G019680/Dcu07G006060/Dcu0G010130/Dcu10G015940/Dcu09G013690	9	expansion
K15919	glyoxylate/hydroxypyruvate reductase	7/3010	13/24686	0.000348975	0.00089947	0.000356994	Dcu07G013060/Dcu07G021150/Dcu07G021160/Dcu07G021360/Dcu07G021400/Dcu07G021500/Dcu0G009870	7	expansion
K05350	beta-glucosidase	8/3010	17/24686	0.000423455	0.00107628	0.00042717	Dcu03G007990/Dcu03G008000/Dcu03G008030/Dcu03G008040/Dcu03G008050/Dcu03G008060/Dcu05G015610/Dcu05G015620	8	expansion
K08726	soluble epoxide hydrolase / lipid-phosphate phosphatase	9/3010	21/24686	0.000435651	0.00109211	0.000433452	Dcu01G036640/Dcu01G036650/Dcu01G036660/Dcu01G036670/Dcu01G036680/Dcu01G036690/Dcu01G036700/Dcu06G018050/Dcu06G018060	9	expansion
K22950	acylphloroglucinol glucosyltransferase	6/3010	10/24686	0.000442936	0.00109537	0.000434745	Dcu08G010690/Dcu08G010710/Dcu08G010730/Dcu08G010740/Dcu08G010750/Dcu08G010760	6	expansion
K06630	14-3-3 protein epsilon	10/3010	26/24686	0.000594122	0.00144966	0.000575361	Dcu01G035300/Dcu02G026730/Dcu02G027360/Dcu03G006290/Dcu03G020050/Dcu04G028660/Dcu05G006200/Dcu08G009680/Dcu0G001210/Dcu0G002400	10	expansion
K13229	2,4-dihydroxy-1,4-benzoxazin-3-one-glucoside dioxygenase	9/3010	22/24686	0.000657857	0.00158405	0.0006287	Dcu01G017070/Dcu01G017080/Dcu01G017100/Dcu02G031330/Dcu02G031350/Dcu02G031360/Dcu02G031370/Dcu02G031380/Dcu02G031390	9	expansion
K01188	beta-glucosidase	12/3010	36/24686	0.000784888	0.00186538	0.000740359	Dcu02G033120/Dcu02G033140/Dcu03G030420/Dcu03G030430/Dcu03G030440/Dcu03G030460/Dcu03G030470/Dcu03G030480/Dcu06G008340/Dcu08G008580/Dcu10G019430/Dcu01G024350	12	expansion
K12447	UDP-sugar pyrophosphorylase	14/3010	46/24686	0.000830825	0.00194924	0.000773643	Dcu02G033150/Dcu04G031780/Dcu06G028810/Dcu10G008170/Dcu05G006430/Dcu05G013720/Dcu06G005250/Dcu06G011930/Dcu08G021360/Dcu09G004620/Dcu0G005660/Dcu10G008220/Dcu03G011710/Dcu08G007100	14	expansion
K00660	chalcone synthase	7/3010	15/24686	0.001048	0.00242765	0.00096352	Dcu03G026900/Dcu04G002620/Dcu04G002680/Dcu04G002690/Dcu04G007070/Dcu04G022190/Dcu04G022240	7	expansion
K05909	laccase	15/3010	53/24686	0.0012656	0.00289505	0.00114903	Dcu06G009210/Dcu06G009230/Dcu06G009240/Dcu06G009250/Dcu05G007320/Dcu06G026800/Dcu0G001070/Dcu0G002660/Dcu01G014540/Dcu07G016260/Dcu07G016270/Dcu07G016490/Dcu07G016510/Dcu07G016520/Dcu07G016530	15	expansion
K09833	homogentisate phytyltransferase / homogentisate geranylgeranyltransferase	8/3010	20/24686	0.00156584	0.00341501	0.0013554	Dcu05G010100/Dcu06G018130/Dcu06G018140/Dcu06G018160/Dcu06G019360/Dcu06G019520/Dcu06G022080/Dcu06G022110	8	expansion
K15472	premnaspirodiene oxygenase	6/3010	12/24686	0.00156755	0.00341501	0.0013554	Dcu02G005940/Dcu02G005950/Dcu02G005980/Dcu02G005990/Dcu02G006000/Dcu02G006010	6	expansion
K17541	SCY1-like protein 2	6/3010	12/24686	0.00156755	0.00341501	0.0013554	Dcu06G022320/Dcu02G017490/Dcu05G011640/Dcu08G014470/Dcu02G024820/Dcu01G000770	6	expansion
K21435	ankyrin repeat domain-containing protein 6	6/3010	12/24686	0.00156755	0.00341501	0.0013554	Dcu01G029830/Dcu01G029850/Dcu07G007330/Dcu07G007340/Dcu07G007350/Dcu07G007360	6	expansion
K15255	ATP-dependent DNA helicase PIF1	23/3010	99/24686	0.0015888	0.0034206	0.00135762	Dcu01G018420/Dcu01G018430/Dcu02G019100/Dcu06G020930/Dcu07G012860/Dcu08G004670/Dcu09G014310/Dcu0G003250/Dcu0G004830/Dcu0G010180/Dcu0G010970/Dcu01G014750/Dcu02G025440/Dcu03G030360/Dcu06G018570/Dcu01G017380/Dcu02G014650/Dcu06G015400/Dcu08G023900/Dcu05G013790/Dcu09G005790/Dcu09G011780/Dcu10G004500	23	expansion
K24193	MFS transporter, SP family, sugar:H+ symporter	9/3010	26/24686	0.00262464	0.005585	0.00221665	Dcu01G022770/Dcu02G010110/Dcu06G001760/Dcu07G014710/Dcu10G000270/Dcu10G000280/Dcu10G000380/Dcu10G000460/Dcu10G013340	9	expansion
K13435	serine/threonine-protein kinase Pto	13/3010	47/24686	0.00326118	0.00685971	0.00272258	Dcu01G025050/Dcu01G025060/Dcu01G025070/Dcu01G025080/Dcu05G012470/Dcu0G006230/Dcu01G008460/Dcu01G008470/Dcu01G003040/Dcu01G003060/Dcu01G008480/Dcu01G008490/Dcu01G008500	13	expansion
K13754	solute carrier family 24 (sodium/potassium/calcium exchanger)	5/3010	10/24686	0.00398103	0.00818571	0.00324886	Dcu05G007400/Dcu05G026600/Dcu0G009770/Dcu10G011960/Dcu07G008620	5	expansion
K13899	cystatin-C	5/3010	10/24686	0.00398103	0.00818571	0.00324886	Dcu07G009960/Dcu08G004640/Dcu08G004660/Dcu08G004680/Dcu0G007150	5	expansion
K10706	senataxin	6/3010	15/24686	0.00613914	0.0124829	0.0049544	Dcu04G001650/Dcu04G001660/Dcu04G001670/Dcu08G009030/Dcu08G009040/Dcu08G009050	6	expansion
K23806	alpha-guaiene 2-oxidase	5/3010	11/24686	0.00657039	0.013213	0.00524415	Dcu08G001950/Dcu08G001990/Dcu08G002000/Dcu08G002020/Dcu0G008220	5	expansion
K15333	tRNA guanosine-2'-O-methyltransferase	19/3010	86/24686	0.00691236	0.0137496	0.00545713	Dcu04G002990/Dcu04G003000/Dcu04G003010/Dcu04G003040/Dcu04G003050/Dcu08G002830/Dcu08G007650/Dcu08G007670/Dcu08G007680/Dcu08G010360/Dcu03G024300/Dcu03G024310/Dcu03G024320/Dcu03G024340/Dcu0G005720/Dcu03G024330/Dcu0G005730/Dcu0G009340/Dcu0G009350	19	expansion
K23136	fraxetin 5-hydroxylase	6/3010	16/24686	0.00882188	0.0173592	0.00688976	Dcu02G025750/Dcu02G025760/Dcu02G025770/Dcu02G025780/Dcu02G025790/Dcu02G025800	6	expansion
K09753	cinnamoyl-CoA reductase	7/3010	21/24686	0.00978715	0.0188531	0.0074827	Dcu02G027430/Dcu02G027440/Dcu03G027100/Dcu03G027120/Dcu03G027150/Dcu03G027160/Dcu03G027170	7	expansion
K20728	vegetative storage protein 2	7/3010	21/24686	0.00978715	0.0188531	0.0074827	Dcu06G027410/Dcu06G027420/Dcu06G027430/Dcu06G027440/Dcu06G027460/Dcu06G027470/Dcu06G027570	7	expansion
K20718	LRR receptor-like serine/threonine-protein kinase ERECTA	17/3010	78/24686	0.0117526	0.0224035	0.0088918	Dcu10G006400/Dcu10G009890/Dcu10G009900/Dcu10G009960/Dcu10G010000/Dcu01G013660/Dcu01G001640/Dcu08G005350/Dcu08G005360/Dcu08G005370/Dcu08G005380/Dcu0G007980/Dcu0G009990/Dcu10G006690/Dcu10G009920/Dcu10G009970/Dcu10G009980	17	expansion
K01456	peptide-N4-(N-acetyl-beta-glucosaminyl)asparagine amidase	6/3010	17/24686	0.0122489	0.0228729	0.00907813	Dcu06G016420/Dcu06G016430/Dcu06G016440/Dcu06G016450/Dcu06G016460/Dcu06G016470	6	expansion
K21437	ankyrin repeat domain-containing protein 13	6/3010	17/24686	0.0122489	0.0228729	0.00907813	Dcu07G005020/Dcu10G022600/Dcu02G010810/Dcu02G037740/Dcu03G018390/Dcu08G009700	6	expansion
K13416	brassinosteroid insensitive 1-associated receptor kinase 1	18/3010	85/24686	0.0130514	0.0241253	0.00957516	Dcu05G003360/Dcu05G003370/Dcu05G003390/Dcu05G003400/Dcu05G003410/Dcu05G003420/Dcu06G003390/Dcu06G003400/Dcu06G003440/Dcu06G023770/Dcu05G020830/Dcu08G021910/Dcu02G037510/Dcu02G037520/Dcu02G037540/Dcu02G037580/Dcu02G037590/Dcu01G005750	18	expansion
K01762	1-aminocyclopropane-1-carboxylate synthase	5/3010	13/24686	0.0148512	0.0271777	0.0107867	Dcu08G011630/Dcu05G013430/Dcu09G007940/Dcu07G003430/Dcu07G006260	5	expansion
K11649	SWI/SNF related-matrix-associated actin-dependent regulator of chromatin subfamily C	8/3010	28/24686	0.01587	0.0287545	0.0114125	Dcu01G003260/Dcu02G013990/Dcu04G007110/Dcu04G007150/Dcu04G007170/Dcu04G007180/Dcu04G007190/Dcu07G016030	8	expansion
K19042	E3 ubiquitin-protein ligase BOI and related proteins	14/3010	64/24686	0.0203693	0.0365449	0.0145045	Dcu04G012090/Dcu04G030680/Dcu06G001720/Dcu08G007270/Dcu01G009330/Dcu01G021200/Dcu02G009080/Dcu02G036300/Dcu03G020870/Dcu04G005160/Dcu04G023580/Dcu05G004160/Dcu07G015100/Dcu08G019860	14	expansion
K19589	release factor glutamine methyltransferase	4/3010	10/24686	0.0252369	0.0448383	0.017796	Dcu07G019860/Dcu07G019890/Dcu0G007700/Dcu0G007770	4	expansion
K03231	elongation factor 1-alpha	6/3010	20/24686	0.0278768	0.0490525	0.0194686	Dcu01G022740/Dcu02G029880/Dcu04G028380/Dcu06G008250/Dcu0G004620/Dcu0G004660	6	expansion
K05849	solute carrier family 8 (sodium/calcium exchanger)	2/19	33/24686	0.000292143	0.00262929	0.000615038	Dcu09G009880/Dcu05G025760	2	positive
K00660	chalcone synthase	1/19	15/24686	0.0114863	0.027557	0.00644607	Dcu01G022380	1	positive
K01191	alpha-mannosidase	1/19	15/24686	0.0114863	0.027557	0.00644607	Dcu01G022280	1	positive
K11294	nucleolin	1/19	16/24686	0.0122475	0.027557	0.00644607	Dcu03G033380	1	positive
K04125	gibberellin 2beta-dioxygenase	229/1458	486/24686	4.1937e-151	2.7259e-149	1.8541e-149	Dcu08G016270/Dcu05G010030/Dcu06G020020/Dcu04G008850/Dcu06G022090/Dcu05G009650/Dcu02G020860/Dcu02G018860/Dcu04G009660/Dcu0G004600/Dcu04G009420/Dcu02G019840/Dcu04G008750/Dcu06G019820/Dcu07G013100/Dcu01G018830/Dcu10G003730/Dcu10G004270/Dcu10G003940/Dcu01G012260/Dcu07G003440/Dcu03G018770/Dcu08G013620/Dcu05G010500/Dcu02G020380/Dcu04G008410/Dcu0G007950/Dcu03G019640/Dcu0G003620/Dcu08G015790/Dcu08G016350…	229	specific
K14400	pre-mRNA cleavage complex 2 protein Pcf11	53/1458	61/24686	5.71386e-57	1.857e-55	1.26306e-55	Dcu10G017530/Dcu08G013020/Dcu02G026890/Dcu07G006860/Dcu04G002670/Dcu09G012270/Dcu06G026450/Dcu09G012280/Dcu04G017140/Dcu02G017680/Dcu02G008420/Dcu01G031090/Dcu01G006850/Dcu06G027250/Dcu03G029000/Dcu07G004870/Dcu01G011930/Dcu01G013130/Dcu02G003180/Dcu04G030340/Dcu07G006110/Dcu07G010330/Dcu07G016180/Dcu08G008150/Dcu01G011720/Dcu07G007060/Dcu04G006700/Dcu02G012090/Dcu01G012710/Dcu02G010570/Dcu05G028…	53	specific
K02178	checkpoint serine/threonine-protein kinase	49/1458	77/24686	4.49392e-41	9.73683e-40	6.62262e-40	Dcu04G009870/Dcu05G010900/Dcu08G013370/Dcu0G005880/Dcu08G014050/Dcu01G019380/Dcu10G000420/Dcu0G000900/Dcu04G009030/Dcu06G022530/Dcu08G013950/Dcu08G014600/Dcu09G007240/Dcu05G012450/Dcu10G006430/Dcu08G013970/Dcu0G005030/Dcu0G010390/Dcu06G022270/Dcu01G019770/Dcu05G010960/Dcu09G006390/Dcu08G016450/Dcu03G019670/Dcu07G011610/Dcu06G021310/Dcu01G018840/Dcu0G003530/Dcu07G009880/Dcu0G000980/Dcu03G019650/Dc…	49	specific
K02469	DNA gyrase subunit A	29/1458	59/24686	1.88063e-20	3.05602e-19	2.07859e-19	Dcu07G010730/Dcu10G003630/Dcu05G009410/Dcu04G011150/Dcu03G019130/Dcu01G018330/Dcu08G015940/Dcu0G000850/Dcu01G017830/Dcu01G018960/Dcu0G000930/Dcu07G025680/Dcu05G009270/Dcu02G019610/Dcu01G011580/Dcu04G010010/Dcu06G020970/Dcu0G005820/Dcu05G011930/Dcu0G010590/Dcu08G015910/Dcu05G011160/Dcu05G011150/Dcu02G021310/Dcu05G009900/Dcu02G017410/Dcu0G004730/Dcu03G013670/Dcu02G023050	29	specific
K19042	E3 ubiquitin-protein ligase BOI and related proteins	30/1458	64/24686	2.36944e-20	3.08028e-19	2.09509e-19	Dcu02G003190/Dcu01G011920/Dcu06G016510/Dcu06G008430/Dcu03G013130/Dcu05G023170/Dcu03G024050/Dcu04G017130/Dcu06G023290/Dcu01G012550/Dcu10G017520/Dcu07G005250/Dcu01G013180/Dcu10G013070/Dcu06G013350/Dcu03G010930/Dcu01G014300/Dcu02G016320/Dcu02G031620/Dcu01G007520/Dcu02G004870/Dcu02G036530/Dcu07G017400/Dcu07G003110/Dcu01G029890/Dcu02G004910/Dcu04G005850/Dcu06G017310/Dcu0G001630/Dcu02G023490	30	specific
K13422	transcription factor MYC2	38/1458	126/24686	1.95692e-17	2.11999e-16	1.44194e-16	Dcu01G014090/Dcu04G008370/Dcu03G021210/Dcu0G005750/Dcu05G009470/Dcu03G019610/Dcu01G019080/Dcu03G019210/Dcu0G002800/Dcu0G002850/Dcu03G018550/Dcu08G015580/Dcu10G002890/Dcu0G007930/Dcu06G021650/Dcu05G012440/Dcu04G009730/Dcu10G004020/Dcu04G009470/Dcu02G019550/Dcu02G019640/Dcu04G011160/Dcu02G020070/Dcu07G020810/Dcu06G020210/Dcu05G009520/Dcu08G015920/Dcu02G020030/Dcu05G008870/Dcu06G023560/Dcu0G006870/D…	38	specific
K17604	zinc finger SWIM domain-containing protein 3	33/1458	111/24686	4.00835e-15	3.72204e-14	2.53159e-14	Dcu05G000680/Dcu02G018650/Dcu07G010320/Dcu03G029610/Dcu02G025480/Dcu04G030350/Dcu07G017000/Dcu02G006490/Dcu01G012720/Dcu06G029510/Dcu0G010420/Dcu07G017270/Dcu03G015510/Dcu01G011710/Dcu01G031740/Dcu06G022120/Dcu07G016190/Dcu05G009150/Dcu04G011070/Dcu04G001490/Dcu05G027010/Dcu09G012260/Dcu03G028990/Dcu01G031100/Dcu10G013460/Dcu04G004860/Dcu09G012290/Dcu02G037080/Dcu05G007580/Dcu07G017210/Dcu02G0001…	33	specific
K12349	neutral ceramidase	18/1458	42/24686	6.26658e-12	5.09159e-11	3.46311e-11	Dcu02G017920/Dcu08G018120/Dcu09G007680/Dcu04G009900/Dcu10G004050/Dcu02G020450/Dcu01G018740/Dcu0G010800/Dcu09G007370/Dcu04G002630/Dcu02G019990/Dcu10G001960/Dcu0G000710/Dcu02G021820/Dcu01G017790/Dcu0G010090/Dcu10G004030/Dcu02G020310	18	specific
K00279	cytokinin dehydrogenase	9/1458	19/24686	4.59209e-07	3.31651e-06	2.25576e-06	Dcu03G014890/Dcu03G014790/Dcu03G014910/Dcu03G014860/Dcu03G014820/Dcu03G014850/Dcu03G014920/Dcu03G014780/Dcu03G014870	9	specific
K09833	homogentisate phytyltransferase / homogentisate geranylgeranyltransferase	9/1458	20/24686	7.91044e-07	5.14178e-06	3.49725e-06	Dcu01G012540/Dcu02G037090/Dcu06G023280/Dcu01G007720/Dcu04G011060/Dcu01G016980/Dcu10G010120/Dcu09G020540/Dcu06G013340	9	specific
K13832	3-dehydroquinate dehydratase / shikimate dehydrogenase	9/1458	22/24686	2.10313e-06	1.24276e-05	8.45277e-06	Dcu02G023170/Dcu01G009120/Dcu04G008990/Dcu07G012800/Dcu06G023600/Dcu01G014830/Dcu08G021010/Dcu04G014790/Dcu06G017610	9	specific
K01923	phosphoribosylaminoimidazole-succinocarboxamide synthase	8/1458	18/24686	3.72742e-06	2.01902e-05	1.37326e-05	Dcu02G019690/Dcu0G006510/Dcu03G019750/Dcu01G017930/Dcu0G006260/Dcu01G021010/Dcu10G003540/Dcu02G019030	8	specific
K20659	lupeol synthase	7/1458	15/24686	1.04437e-05	5.22185e-05	3.5517e-05	Dcu02G034820/Dcu02G034850/Dcu02G034890/Dcu02G034260/Dcu02G034270/Dcu02G034860/Dcu02G034920	7	specific
K15255	ATP-dependent DNA helicase PIF1	18/1458	99/24686	1.78677e-05	8.29572e-05	5.64243e-05	Dcu02G002410/Dcu05G022820/Dcu06G009220/Dcu04G003250/Dcu08G013900/Dcu08G015500/Dcu03G020100/Dcu01G015380/Dcu04G010720/Dcu01G009210/Dcu03G030330/Dcu06G018590/Dcu03G017240/Dcu01G019060/Dcu0G000720/Dcu03G019030/Dcu06G021100/Dcu02G020780	18	specific
K01177	beta-amylase	10/1458	41/24686	0.000104079	0.000451009	0.000306759	Dcu04G007820/Dcu04G009500/Dcu0G003560/Dcu03G020370/Dcu05G009670/Dcu0G000880/Dcu04G008900/Dcu05G010540/Dcu08G017280/Dcu10G003680	10	specific
K13336	peroxin-3	5/1458	13/24686	0.000615824	0.00250178	0.00170162	Dcu10G004200/Dcu08G015650/Dcu08G013540/Dcu08G015630/Dcu08G015260	5	specific
K01115	phospholipase D1/2	7/1458	29/24686	0.00122112	0.004669	0.00317568	Dcu06G003630/Dcu06G023540/Dcu04G028950/Dcu0G006370/Dcu07G008210/Dcu0G006330/Dcu0G002340	7	specific
K20102	YTH domain-containing family protein	5/1458	17/24686	0.00242842	0.00876931	0.00596455	Dcu01G019270/Dcu08G014410/Dcu0G008540/Dcu0G005490/Dcu05G022530	5	specific
K12396	AP-3 complex subunit delta	4/1458	11/24686	0.00285912	0.0097812	0.0066528	Dcu05G009730/Dcu08G018400/Dcu0G000950/Dcu10G005640	4	specific
