# Supplementary material for: Chromosome-level genome assembly and population genetic analysis of a near-threatened rosewood species (Dalbergia cultrata Pierre Graham ex Benth) provide insights into its evolutionary and cold stress responses
Source: Front Plant Sci. 2023 Sep 21;14:1212967. doi: 10.3389/fpls.2023.1212967 (PMC10552272; doi:10.3389/fpls.2023.1212967)
Supplement: Supplementary file 1 [file DataSheet_1.zip › Table S7.XLSX]

## Sheet: Sheet1
TableS7.9 Cluster GO or KEGG enrichment results
ID	Description	GeneRatio	BgRatio	pvalue	p.adjust	qvalue	geneID	Count	Cluster
GO:000953	plastid	38/202	438/18948	8.11e-24	3.63e-21	3.24e-21	Dcu01G007030/Dcu01G015590/Dcu01G029740/Dcu01G039040/Dcu02G008830/Dcu02G012800/Dcu02G024100/Dcu02G028460/Dcu02G029020/Dcu02G032220/Dcu03G001420/Dcu03G010300/Dcu03G015830/Dcu03G020920/Dcu03G029820/Dcu03G030590/Dcu03G031370/Dcu04G002300/Dcu04G003530/Dcu04G007710/Dcu04G008220/Dcu04G018190/Dcu05G021670/Dcu06G001750/Dcu06G006040/Dcu06G017370/Dcu06G026290/Dcu06G026750/Dcu07G011000/Dcu07G017470/Dcu08G000…	38	Cluster1
GO:001597	photosynthesis	16/202	63/18948	3.6e-18	8.05e-16	7.19e-16	Dcu01G007030/Dcu01G024650/Dcu01G028610/Dcu01G036200/Dcu02G015810/Dcu02G027810/Dcu03G004590/Dcu04G005540/Dcu05G024750/Dcu06G017370/Dcu07G024920/Dcu08G004020/Dcu09G002920/Dcu09G021860/Dcu10G008460/Dcu10G012710	16	Cluster1
GO:000976	photosynthesis, light harvesting	12/202	31/18948	1.83e-16	2.73e-14	2.44e-14	Dcu02G028460/Dcu02G032220/Dcu03G001420/Dcu03G015830/Dcu04G003530/Dcu04G018190/Dcu06G017370/Dcu07G017470/Dcu08G000330/Dcu08G025480/Dcu09G003690/Dcu10G011760	12	Cluster1
GO:000952	plastid envelope	19/202	145/18948	1.24e-15	1.38e-13	1.23e-13	Dcu01G028610/Dcu02G027810/Dcu02G028460/Dcu02G032220/Dcu03G001420/Dcu03G015830/Dcu03G029820/Dcu03G031370/Dcu04G003530/Dcu04G005540/Dcu04G018190/Dcu05G024750/Dcu07G017470/Dcu08G000330/Dcu08G025250/Dcu08G025480/Dcu09G003690/Dcu10G005980/Dcu10G011760	19	Cluster1
GO:001616	chlorophyll binding	11/202	40/18948	2.71e-13	2.43e-11	2.17e-11	Dcu02G028460/Dcu02G032220/Dcu03G001420/Dcu03G015830/Dcu04G003530/Dcu04G018190/Dcu07G017470/Dcu08G000330/Dcu08G025480/Dcu09G003690/Dcu10G011760	11	Cluster1
GO:000957	thylakoid	14/202	180/18948	8.46e-09	6.31e-07	5.63e-07	Dcu02G008830/Dcu02G024100/Dcu02G029020/Dcu03G020920/Dcu03G029820/Dcu03G031370/Dcu04G002300/Dcu04G007710/Dcu05G021670/Dcu06G001750/Dcu06G017370/Dcu06G026290/Dcu08G025250/Dcu09G017820	14	Cluster1
GO:003435	photosynthetic membrane	8/202	65/18948	4.36e-07	2.78e-05	2.48e-05	Dcu02G008830/Dcu02G029020/Dcu03G029820/Dcu03G031370/Dcu05G021670/Dcu06G017370/Dcu06G026290/Dcu09G017820	8	Cluster1
GO:005503	plastid thylakoid membrane	7/202	46/18948	5.31e-07	2.97e-05	2.65e-05	Dcu02G008830/Dcu03G029820/Dcu03G031370/Dcu05G021670/Dcu06G017370/Dcu06G026290/Dcu09G017820	7	Cluster1
GO:004265	thylakoid membrane	8/202	71/18948	8.69e-07	4.32e-05	3.85e-05	Dcu02G008830/Dcu02G029020/Dcu03G029820/Dcu03G031370/Dcu05G021670/Dcu06G017370/Dcu06G026290/Dcu09G017820	8	Cluster1
GO:004443	obsolete chloroplast part	16/202	399/18948	6.26e-06	0.000279599	0.000249542	Dcu02G008830/Dcu02G012100/Dcu02G024100/Dcu02G029020/Dcu03G020920/Dcu03G029820/Dcu03G031370/Dcu04G002300/Dcu04G007710/Dcu05G021670/Dcu06G001750/Dcu06G017370/Dcu06G026290/Dcu08G025250/Dcu09G017820/Dcu10G005980	16	Cluster1
GO:003197	membrane-enclosed lumen	13/202	362/18948	0.000143329	0.00582436	0.00519824	Dcu02G008830/Dcu02G012100/Dcu02G029020/Dcu03G029820/Dcu03G031370/Dcu04G002330/Dcu05G021670/Dcu05G023580/Dcu06G017370/Dcu06G026290/Dcu08G025250/Dcu09G017820/Dcu10G005980	13	Cluster1
GO:005153	iron-sulfur cluster binding	4/202	32/18948	0.000356831	0.013292	0.0118631	Dcu01G035220/Dcu04G000490/Dcu04G025460/Dcu08G005300	4	Cluster1
GO:000965	photosystem II oxygen evolving complex	12/202	388/18948	0.000970236	0.0325615	0.0290611	Dcu01G036200/Dcu02G006140/Dcu02G015810/Dcu03G020920/Dcu04G002950/Dcu07G004400/Dcu07G024920/Dcu08G004020/Dcu09G002920/Dcu09G021860/Dcu10G008460/Dcu10G012710	12	Cluster1
GO:009886	cellular oxidant detoxification	3/202	19/18948	0.00101982	0.0325615	0.0290611	Dcu04G007710/Dcu06G001750/Dcu08G025250	3	Cluster1
GO:009723	cellular response to toxic substance	3/202	20/18948	0.00119041	0.0354743	0.0316608	Dcu04G007710/Dcu06G001750/Dcu08G025250	3	Cluster1
GO:003198	nuclear lumen	11/202	355/18948	0.00154589	0.0416258	0.037151	Dcu02G008830/Dcu02G012100/Dcu02G029020/Dcu03G029820/Dcu03G031370/Dcu04G002330/Dcu05G021670/Dcu05G023580/Dcu06G017370/Dcu06G026290/Dcu09G017820	11	Cluster1
GO:001027	chlorophyllide a oxygenase [overall] activity	3/202	22/18948	0.00158308	0.0416258	0.037151	Dcu02G024100/Dcu04G022530/Dcu05G021670	3	Cluster1
GO:001619	vesicle-mediated transport	15/497	117/18948	4.21e-07	0.000210856	0.000162598	Dcu02G002600/Dcu02G010160/Dcu02G014030/Dcu03G003590/Dcu03G016510/Dcu04G016020/Dcu05G016140/Dcu05G026680/Dcu06G018780/Dcu08G002430/Dcu08G024340/Dcu09G014010/Dcu09G019900/Dcu10G002410/Dcu10G017100	15	Cluster2
GO:003299	protein-containing complex	27/497	347/18948	5.34e-07	0.000210856	0.000162598	Dcu01G022060/Dcu01G023660/Dcu01G027250/Dcu01G028780/Dcu02G002600/Dcu02G010660/Dcu03G016510/Dcu03G021650/Dcu03G033160/Dcu04G007260/Dcu04G013330/Dcu04G024310/Dcu05G001620/Dcu05G021690/Dcu05G029110/Dcu06G013940/Dcu06G017430/Dcu06G022030/Dcu07G005170/Dcu07G011770/Dcu08G004350/Dcu08G017120/Dcu08G025340/Dcu09G013810/Dcu09G018840/Dcu09G019900/Dcu10G002410	27	Cluster2
GO:000429	threonine-type endopeptidase activity	7/497	24/18948	1.92e-06	0.000399116	0.00030777	Dcu02G021600/Dcu02G022430/Dcu06G002470/Dcu06G006340/Dcu07G018280/Dcu09G001350/Dcu10G007810	7	Cluster2
GO:003159	polyubiquitin modification-dependent protein binding	6/497	16/18948	2.02e-06	0.000399116	0.00030777	Dcu01G006170/Dcu02G002600/Dcu05G001620/Dcu05G021690/Dcu06G003030/Dcu08G025340	6	Cluster2
GO:002260	cellular component assembly	16/497	167/18948	8.64e-06	0.00116174	0.000895852	Dcu01G026290/Dcu02G000560/Dcu02G002600/Dcu02G010660/Dcu03G011870/Dcu03G014970/Dcu05G001620/Dcu05G020170/Dcu05G021690/Dcu06G000480/Dcu06G017430/Dcu06G022030/Dcu07G005170/Dcu08G004350/Dcu08G025340/Dcu10G002410	16	Cluster2
GO:000651	ubiquitin-dependent protein catabolic process	20/497	247/18948	8.83e-06	0.00116174	0.000895852	Dcu01G027250/Dcu01G033280/Dcu02G001240/Dcu04G024790/Dcu04G025660/Dcu05G001620/Dcu05G002160/Dcu05G018830/Dcu05G021690/Dcu05G022280/Dcu06G001780/Dcu06G028100/Dcu07G004300/Dcu07G017500/Dcu07G018280/Dcu08G017120/Dcu08G020060/Dcu08G025340/Dcu09G013810/Dcu10G007810	20	Cluster2
GO:001657	histone modification	10/497	74/18948	2.25e-05	0.00242724	0.00187172	Dcu01G033280/Dcu02G001240/Dcu04G024790/Dcu04G025660/Dcu05G022280/Dcu05G026680/Dcu06G027290/Dcu06G028100/Dcu07G005170/Dcu08G020060	10	Cluster2
GO:000039	mRNA splicing, via spliceosome	9/497	60/18948	2.46e-05	0.00242724	0.00187172	Dcu01G029020/Dcu02G036110/Dcu03G006380/Dcu03G025550/Dcu03G033260/Dcu06G000720/Dcu06G012740/Dcu06G025790/Dcu09G008530	9	Cluster2
GO:003355	cellular response to stress	14/497	150/18948	4.19e-05	0.00355761	0.00274338	Dcu01G027250/Dcu03G014970/Dcu03G033160/Dcu04G002890/Dcu04G007950/Dcu05G001620/Dcu05G020170/Dcu05G021690/Dcu06G017430/Dcu08G011100/Dcu08G025340/Dcu09G018840/Dcu10G002410/Dcu0G005120	14	Cluster2
GO:000050	glycosylphosphatidylinositol-N-acetylglucosaminyltransferase (GPI-GnT) complex	6/497	26/18948	4.65e-05	0.00355761	0.00274338	Dcu05G001620/Dcu05G017660/Dcu05G029110/Dcu06G029400/Dcu07G024510/Dcu08G024500	6	Cluster2
GO:003621	protein modification process	21/497	301/18948	4.96e-05	0.00355761	0.00274338	Dcu01G006760/Dcu01G027250/Dcu02G002600/Dcu02G023630/Dcu02G024560/Dcu02G031260/Dcu03G006380/Dcu03G033160/Dcu04G007950/Dcu05G018830/Dcu05G021690/Dcu05G026680/Dcu06G001780/Dcu06G002310/Dcu06G013940/Dcu07G004660/Dcu07G005170/Dcu07G017500/Dcu08G017120/Dcu08G025340/Dcu09G013810	21	Cluster2
GO:003244	protein modification by small protein conjugation	14/497	154/18948	5.6e-05	0.00358489	0.00276442	Dcu01G026320/Dcu01G027250/Dcu02G002600/Dcu02G023630/Dcu02G031260/Dcu03G033160/Dcu04G007950/Dcu05G018830/Dcu06G001780/Dcu06G002310/Dcu06G013940/Dcu07G017500/Dcu08G017120/Dcu09G013810	14	Cluster2
GO:000688	intracellular protein transport	21/497	305/18948	6e-05	0.00358489	0.00276442	Dcu01G003670/Dcu01G021030/Dcu02G002600/Dcu02G003610/Dcu02G011830/Dcu02G014030/Dcu03G003590/Dcu03G016510/Dcu04G013330/Dcu04G016020/Dcu05G018080/Dcu06G000440/Dcu06G012080/Dcu06G017190/Dcu06G018310/Dcu07G001260/Dcu08G004350/Dcu09G014010/Dcu09G019900/Dcu10G002410/Dcu10G017100	21	Cluster2
GO:000626	DNA replication	8/497	53/18948	6.65e-05	0.00358489	0.00276442	Dcu01G032520/Dcu01G037010/Dcu02G002390/Dcu02G025190/Dcu03G000550/Dcu04G018840/Dcu05G023560/Dcu08G018010	8	Cluster2
GO:004217	plastid membrane	9/497	68/18948	6.82e-05	0.00358489	0.00276442	Dcu01G022900/Dcu01G027250/Dcu02G003680/Dcu02G009980/Dcu03G016510/Dcu05G021690/Dcu07G002840/Dcu07G022890/Dcu08G025340	9	Cluster2
GO:007064	protein modification by small protein conjugation or removal	14/497	158/18948	7.4e-05	0.00365148	0.00281576	Dcu01G027250/Dcu02G002600/Dcu02G023630/Dcu02G031260/Dcu03G033160/Dcu04G007950/Dcu05G018830/Dcu05G026680/Dcu06G001780/Dcu06G002310/Dcu06G013940/Dcu07G017500/Dcu08G017120/Dcu09G013810	14	Cluster2
GO:004518	establishment of protein localization	10/497	86/18948	8.37e-05	0.00379641	0.00292752	Dcu02G002600/Dcu03G016510/Dcu04G013330/Dcu05G021690/Dcu06G000440/Dcu06G018780/Dcu08G004350/Dcu08G025340/Dcu09G014010/Dcu10G002410	10	Cluster2
GO:003596	response to topologically incorrect protein	4/497	10/18948	8.66e-05	0.00379641	0.00292752	Dcu01G027250/Dcu05G001620/Dcu05G021690/Dcu08G025340	4	Cluster2
GO:000739	nervous system development	5/497	20/18948	0.000136123	0.0056527	0.00435897	Dcu02G000560/Dcu02G002600/Dcu05G021690/Dcu07G005170/Dcu08G025340	5	Cluster2
GO:000582	cytosol	26/497	455/18948	0.00018534	0.00711558	0.00548703	Dcu01G006170/Dcu01G018210/Dcu01G034360/Dcu02G000560/Dcu02G002600/Dcu02G010160/Dcu02G010660/Dcu03G009220/Dcu03G011870/Dcu04G002890/Dcu04G021140/Dcu04G024310/Dcu05G001620/Dcu05G016140/Dcu05G021690/Dcu06G002310/Dcu06G003030/Dcu06G025490/Dcu06G026320/Dcu07G011770/Dcu07G013870/Dcu07G017500/Dcu08G024340/Dcu08G025340/Dcu09G019900/Dcu10G022120	26	Cluster2
GO:000628	DNA repair	13/497	152/18948	0.000189388	0.00711558	0.00548703	Dcu01G006170/Dcu01G032520/Dcu02G002390/Dcu02G014350/Dcu03G000550/Dcu03G014970/Dcu04G010280/Dcu05G023560/Dcu06G003030/Dcu06G017430/Dcu07G012740/Dcu08G018010/Dcu09G018840	13	Cluster2
GO:005178	response to misfolded protein	5/497	22/18948	0.000221402	0.00789303	0.00608655	Dcu01G027250/Dcu05G001620/Dcu05G021690/Dcu08G025340/Dcu09G013810	5	Cluster2
GO:007072	cellular macromolecule localization	10/497	97/18948	0.000230088	0.00789303	0.00608655	Dcu02G002600/Dcu03G016510/Dcu04G013330/Dcu05G021690/Dcu06G000440/Dcu08G004350/Dcu08G025340/Dcu09G014010/Dcu09G019900/Dcu10G002410	10	Cluster2
GO:003461	cellular protein localization	10/497	100/18948	0.000295346	0.00970951	0.00748728	Dcu02G002600/Dcu03G016510/Dcu04G013330/Dcu05G021690/Dcu06G000440/Dcu08G004350/Dcu08G025340/Dcu09G014010/Dcu09G019900/Dcu10G002410	10	Cluster2
GO:005160	proteolysis involved in cellular protein catabolic process	13/497	162/18948	0.000353939	0.0111703	0.00861376	Dcu01G027250/Dcu02G024560/Dcu05G001620/Dcu05G002160/Dcu05G018830/Dcu05G021690/Dcu06G001780/Dcu07G017500/Dcu07G022890/Dcu08G017120/Dcu08G025340/Dcu09G013810/Dcu09G019900	13	Cluster2
GO:000583	heterotrimeric G-protein complex	5/497	25/18948	0.000418613	0.0127033	0.00979588	Dcu02G021600/Dcu02G022430/Dcu04G019120/Dcu06G006340/Dcu09G001350	5	Cluster2
GO:004690	intracellular transport	10/497	106/18948	0.000472747	0.0134189	0.0103477	Dcu02G002600/Dcu03G016510/Dcu04G013330/Dcu05G026680/Dcu06G000440/Dcu06G018780/Dcu08G004350/Dcu09G014010/Dcu09G019900/Dcu10G002410	10	Cluster2
GO:190249	catalytic complex	12/497	146/18948	0.000476209	0.0134189	0.0103477	Dcu01G022060/Dcu01G023660/Dcu01G028780/Dcu02G002600/Dcu03G021650/Dcu04G007260/Dcu05G001620/Dcu06G013940/Dcu07G005170/Dcu08G017120/Dcu09G013810/Dcu10G002410	12	Cluster2
GO:190304	mitotic cell cycle process	5/497	26/18948	0.000507203	0.0137234	0.0105825	Dcu02G002600/Dcu05G021690/Dcu06G017430/Dcu08G004350/Dcu08G025340	5	Cluster2
GO:000810	protein localization	11/497	127/18948	0.000521801	0.0137234	0.0105825	Dcu02G002600/Dcu03G016510/Dcu04G013330/Dcu05G021690/Dcu06G000440/Dcu06G018780/Dcu08G004350/Dcu08G025340/Dcu09G014010/Dcu09G019900/Dcu10G002410	11	Cluster2
GO:005104	regulation of transport	7/497	55/18948	0.0005592	0.0142325	0.0109751	Dcu01G026290/Dcu01G034360/Dcu02G000560/Dcu02G002600/Dcu05G026680/Dcu06G000440/Dcu08G002430	7	Cluster2
GO:000646	signal peptide processing	23/497	414/18948	0.000633706	0.0148198	0.011428	Dcu01G006760/Dcu01G027250/Dcu02G002600/Dcu02G023630/Dcu02G024560/Dcu02G031260/Dcu03G006380/Dcu03G033160/Dcu04G007950/Dcu05G018830/Dcu05G021690/Dcu05G026680/Dcu06G001780/Dcu06G002310/Dcu06G013940/Dcu07G004660/Dcu07G005170/Dcu07G014190/Dcu07G017500/Dcu08G017120/Dcu08G025340/Dcu09G011040/Dcu09G013810	23	Cluster2
GO:001049	proteasomal protein catabolic process	11/497	130/18948	0.00063562	0.0148198	0.011428	Dcu01G027250/Dcu02G021600/Dcu05G001620/Dcu05G002160/Dcu05G018830/Dcu05G021690/Dcu06G001780/Dcu06G022030/Dcu08G017120/Dcu08G025340/Dcu09G013810	11	Cluster2
GO:009879	membrane protein complex	8/497	73/18948	0.000638621	0.0148198	0.011428	Dcu01G027250/Dcu02G002600/Dcu03G016510/Dcu03G021650/Dcu04G013330/Dcu06G018780/Dcu09G014010/Dcu10G002410	8	Cluster2
GO:007184	cellular component organization or biogenesis	22/497	391/18948	0.000698375	0.0157434	0.0121402	Dcu01G006760/Dcu01G026290/Dcu02G002600/Dcu02G003680/Dcu02G010660/Dcu02G023630/Dcu03G011870/Dcu03G014970/Dcu03G016510/Dcu04G013330/Dcu04G024310/Dcu05G001620/Dcu05G021690/Dcu05G026680/Dcu06G000480/Dcu06G017430/Dcu06G018780/Dcu06G022030/Dcu07G005170/Dcu08G004350/Dcu08G025340/Dcu10G002410	22	Cluster2
GO:004408	cellular component biogenesis	14/497	197/18948	0.00072619	0.0159157	0.012273	Dcu01G026290/Dcu02G002600/Dcu02G010660/Dcu03G014970/Dcu05G001620/Dcu05G021690/Dcu05G026680/Dcu06G000480/Dcu06G017430/Dcu06G022030/Dcu07G005170/Dcu08G004350/Dcu08G025340/Dcu10G002410	14	Cluster2
GO:001503	protein transport	14/497	199/18948	0.000801717	0.0169265	0.0130525	Dcu02G000560/Dcu02G002600/Dcu02G011040/Dcu03G016510/Dcu04G007750/Dcu04G013330/Dcu04G016370/Dcu05G014860/Dcu06G000440/Dcu06G018780/Dcu08G004350/Dcu09G011690/Dcu09G014010/Dcu10G002410	14	Cluster2
GO:001583	peptide transport	8/497	76/18948	0.00083667	0.0169265	0.0130525	Dcu02G002600/Dcu03G016510/Dcu04G013330/Dcu06G000440/Dcu06G018780/Dcu08G004350/Dcu09G014010/Dcu10G002410	8	Cluster2
GO:004288	amide transport	8/497	76/18948	0.00083667	0.0169265	0.0130525	Dcu02G002600/Dcu03G016510/Dcu04G013330/Dcu06G000440/Dcu06G018780/Dcu08G004350/Dcu09G014010/Dcu10G002410	8	Cluster2
GO:003303	macromolecule localization	11/497	135/18948	0.000870959	0.0171797	0.0132477	Dcu02G002600/Dcu03G016510/Dcu04G013330/Dcu05G021690/Dcu06G000440/Dcu06G018780/Dcu08G004350/Dcu08G025340/Dcu09G014010/Dcu09G019900/Dcu10G002410	11	Cluster2
GO:003198	nuclear lumen	20/497	355/18948	0.00118421	0.0227889	0.0175732	Dcu01G027250/Dcu02G003680/Dcu03G011870/Dcu03G016510/Dcu05G006770/Dcu05G021690/Dcu05G026680/Dcu05G029110/Dcu06G018780/Dcu07G005170/Dcu07G011770/Dcu07G013870/Dcu07G022890/Dcu08G002430/Dcu08G024340/Dcu09G014010/Dcu09G017730/Dcu09G018840/Dcu09G019900/Dcu10G002410	20	Cluster2
GO:005164	organelle localization	11/497	141/18948	0.0012443	0.023375	0.0180252	Dcu02G002600/Dcu03G016510/Dcu04G013330/Dcu05G021690/Dcu05G026680/Dcu06G000440/Dcu08G004350/Dcu08G025340/Dcu09G014010/Dcu09G019900/Dcu10G002410	11	Cluster2
GO:000392	GTPase activity	13/497	186/18948	0.00129262	0.023718	0.0182897	Dcu02G022460/Dcu02G038030/Dcu03G023580/Dcu04G001730/Dcu04G031670/Dcu05G020370/Dcu06G025490/Dcu07G001260/Dcu07G013260/Dcu07G018020/Dcu08G010640/Dcu10G018960/Dcu10G022120	13	Cluster2
GO:001024	response to organonitrogen compound	7/497	64/18948	0.00139857	0.025079	0.0193391	Dcu01G027250/Dcu05G018830/Dcu05G020170/Dcu05G021690/Dcu07G001860/Dcu08G011100/Dcu08G025340	7	Cluster2
GO:001978	ubiquitin-like protein transferase activity	11/497	144/18948	0.00147527	0.0256152	0.0197526	Dcu01G027250/Dcu02G002600/Dcu02G023630/Dcu02G031260/Dcu03G033160/Dcu05G018830/Dcu06G001780/Dcu06G002310/Dcu06G013940/Dcu07G017500/Dcu09G013810	11	Cluster2
GO:001656	protein ubiquitination	13/497	189/18948	0.00149341	0.0256152	0.0197526	Dcu01G027250/Dcu02G002600/Dcu02G023630/Dcu02G031260/Dcu03G033160/Dcu05G018830/Dcu06G001780/Dcu06G002310/Dcu06G013940/Dcu07G005170/Dcu07G017500/Dcu08G017120/Dcu09G013810	13	Cluster2
GO:005171	cellular response to stimulus	21/497	389/18948	0.00153169	0.0257128	0.0198279	Dcu01G022060/Dcu01G027250/Dcu02G000560/Dcu02G002600/Dcu02G024560/Dcu03G011870/Dcu03G014970/Dcu03G033160/Dcu04G002890/Dcu04G007950/Dcu05G001620/Dcu05G020170/Dcu05G021690/Dcu06G017430/Dcu07G002840/Dcu08G011100/Dcu08G025340/Dcu09G013810/Dcu09G018840/Dcu10G002410/Dcu0G005120	21	Cluster2
GO:005123	establishment of localization	20/497	368/18948	0.0018152	0.029484	0.022736	Dcu02G000560/Dcu02G002600/Dcu02G005670/Dcu02G010660/Dcu03G016510/Dcu04G013330/Dcu05G001620/Dcu05G020170/Dcu05G021690/Dcu05G026680/Dcu06G000440/Dcu06G018780/Dcu08G002430/Dcu08G004350/Dcu08G024340/Dcu08G025340/Dcu09G013810/Dcu09G014010/Dcu09G019900/Dcu10G002410	20	Cluster2
GO:003650	ERAD pathway	3/497	10/18948	0.00187584	0.029484	0.022736	Dcu01G027250/Dcu05G021690/Dcu08G025340	3	Cluster2
GO:003109	organelle membrane	11/497	149/18948	0.00193756	0.029484	0.022736	Dcu01G022060/Dcu01G022900/Dcu02G008500/Dcu02G009980/Dcu03G016510/Dcu03G021650/Dcu03G033160/Dcu04G013330/Dcu06G018780/Dcu07G002840/Dcu09G014010	11	Cluster2
GO:001604	cellular component organization	24/497	478/18948	0.00193826	0.029484	0.022736	Dcu01G006760/Dcu01G026290/Dcu02G002600/Dcu02G003680/Dcu02G010660/Dcu02G023630/Dcu03G011870/Dcu03G012330/Dcu03G014970/Dcu03G016510/Dcu04G003640/Dcu04G013330/Dcu04G024310/Dcu05G001620/Dcu05G021690/Dcu05G026680/Dcu06G000480/Dcu06G017430/Dcu06G018780/Dcu06G022030/Dcu07G005170/Dcu08G004350/Dcu08G025340/Dcu10G002410	24	Cluster2
GO:004873	system development	18/497	318/18948	0.00194318	0.029484	0.022736	Dcu01G022060/Dcu01G034360/Dcu02G000560/Dcu02G002600/Dcu02G003680/Dcu02G005670/Dcu02G010660/Dcu02G023630/Dcu02G024560/Dcu05G001620/Dcu05G020170/Dcu05G021690/Dcu07G005170/Dcu08G002430/Dcu08G017120/Dcu08G025340/Dcu09G013810/Dcu10G013630	18	Cluster2
GO:004487	protein-containing complex binding	5/497	36/18948	0.0023438	0.034424	0.0265454	Dcu01G026290/Dcu04G007950/Dcu05G021690/Dcu08G004350/Dcu08G025340	5	Cluster2
GO:003462	cellular protein-containing complex assembly	7/497	70/18948	0.00235964	0.034424	0.0265454	Dcu02G010660/Dcu02G011040/Dcu03G014970/Dcu05G001620/Dcu06G017430/Dcu06G022030/Dcu09G019900	7	Cluster2
GO:003005	cell junction	10/497	131/18948	0.00239965	0.034424	0.0265454	Dcu01G006760/Dcu01G034360/Dcu02G002600/Dcu02G003680/Dcu02G008500/Dcu03G016510/Dcu03G021650/Dcu06G026320/Dcu07G013870/Dcu09G017730	10	Cluster2
GO:004324	negative regulation of protein-containing complex disassembly	3/497	11/18948	0.00252931	0.0350109	0.0269979	Dcu01G026290/Dcu05G001620/Dcu08G004540	3	Cluster2
GO:004866	neuron development	3/497	11/18948	0.00252931	0.0350109	0.0269979	Dcu02G002600/Dcu03G033160/Dcu07G005170	3	Cluster2
GO:000664	membrane lipid metabolic process	5/497	38/18948	0.00298964	0.0401087	0.030929	Dcu01G036820/Dcu02G003680/Dcu03G001230/Dcu06G003670/Dcu07G002840	5	Cluster2
GO:190169	response to nitrogen compound	7/497	73/18948	0.00299926	0.0401087	0.030929	Dcu01G022060/Dcu05G018830/Dcu05G020170/Dcu05G021690/Dcu07G001860/Dcu08G011100/Dcu08G025340	7	Cluster2
GO:001025	multicellular organism aging	5/497	39/18948	0.00335662	0.0441396	0.0340373	Dcu02G002600/Dcu02G010660/Dcu05G021690/Dcu06G018780/Dcu08G025340	5	Cluster2
GO:000699	organelle organization	16/497	283/18948	0.00342195	0.044261	0.034131	Dcu01G026290/Dcu02G002600/Dcu02G010660/Dcu03G011870/Dcu03G016510/Dcu04G013330/Dcu04G024310/Dcu05G021690/Dcu05G026680/Dcu06G000480/Dcu06G018780/Dcu06G022030/Dcu07G005170/Dcu08G004350/Dcu08G025340/Dcu10G002410	16	Cluster2
GO:000578	endoplasmic reticulum membrane	16/497	284/18948	0.00354132	0.0450662	0.0347518	Dcu01G003670/Dcu01G017360/Dcu01G027250/Dcu02G002600/Dcu02G003680/Dcu03G016510/Dcu04G012220/Dcu05G000620/Dcu05G014860/Dcu06G021750/Dcu06G024480/Dcu06G025490/Dcu07G022890/Dcu07G023880/Dcu09G000760/Dcu10G022120	16	Cluster2
GO:000661	protein export from nucleus	4/497	25/18948	0.003819	0.0456544	0.0352055	Dcu06G025490/Dcu08G004350/Dcu09G000760/Dcu10G022120	4	Cluster2
GO:004302	ribosome binding	4/497	25/18948	0.003819	0.0456544	0.0352055	Dcu05G021690/Dcu08G004350/Dcu08G025340/Dcu10G018960	4	Cluster2
GO:005122	regulation of protein transport	4/497	25/18948	0.003819	0.0456544	0.0352055	Dcu02G000560/Dcu02G002600/Dcu05G026680/Dcu08G004350	4	Cluster2
GO:007182	ribonucleoprotein complex subunit organization	4/497	25/18948	0.003819	0.0456544	0.0352055	Dcu02G010660/Dcu03G014970/Dcu06G017430/Dcu06G022030	4	Cluster2
GO:003016	protein catabolic process	11/497	163/18948	0.00388628	0.0457653	0.035291	Dcu01G027250/Dcu01G029860/Dcu05G001620/Dcu05G002160/Dcu05G018830/Dcu05G021690/Dcu06G001780/Dcu07G017500/Dcu08G017120/Dcu08G025340/Dcu09G013810	11	Cluster2
GO:000519	structural molecule activity	6/497	58/18948	0.00403451	0.0468121	0.0360982	Dcu01G032380/Dcu02G002600/Dcu02G010660/Dcu02G011040/Dcu03G003590/Dcu04G016020	6	Cluster2
GO:000831	7S RNA binding	3/497	13/18948	0.0042162	0.0468533	0.03613	Dcu06G025490/Dcu09G000760/Dcu10G022120	3	Cluster2
GO:006034	regulation of cellular localization	3/497	13/18948	0.0042162	0.0468533	0.03613	Dcu02G000560/Dcu02G002600/Dcu05G026680	3	Cluster2
GO:014003	modification-dependent protein binding	3/497	13/18948	0.0042162	0.0468533	0.03613	Dcu05G001620/Dcu05G021690/Dcu08G025340	3	Cluster2
GO:000691	nucleocytoplasmic transport	6/497	59/18948	0.00439397	0.0477847	0.0368482	Dcu05G020370/Dcu05G021690/Dcu07G018020/Dcu08G004350/Dcu08G025340/Dcu10G002410	6	Cluster2
GO:002170	developmental maturation	4/497	26/18948	0.00442115	0.0477847	0.0368482	Dcu01G022060/Dcu02G003680/Dcu02G005670/Dcu05G001620	4	Cluster2
GO:004443	obsolete chloroplast part	20/497	399/18948	0.0045413	0.0484201	0.0373382	Dcu01G022060/Dcu01G022900/Dcu01G026290/Dcu01G027250/Dcu01G030620/Dcu02G003680/Dcu02G008500/Dcu02G009980/Dcu03G016510/Dcu03G021650/Dcu03G032270/Dcu04G013770/Dcu04G024310/Dcu06G000480/Dcu06G018780/Dcu07G002840/Dcu07G005170/Dcu07G022890/Dcu08G021080/Dcu09G014010	20	Cluster2
GO:000575	mitochondrial respiratory chain complex III	5/497	42/18948	0.00465113	0.0489299	0.0377313	Dcu01G003790/Dcu03G033270/Dcu05G007870/Dcu08G002470/Dcu09G002420	5	Cluster2
GO:000565	nucleoplasm	9/497	122/18948	0.00487598	0.0499629	0.0385279	Dcu01G006170/Dcu03G011870/Dcu03G033120/Dcu05G006770/Dcu05G021690/Dcu06G003030/Dcu07G005170/Dcu07G011770/Dcu09G018840	9	Cluster2
GO:001994	modification-dependent protein catabolic process	9/497	122/18948	0.00487598	0.0499629	0.0385279	Dcu05G001620/Dcu05G002160/Dcu05G018830/Dcu05G021690/Dcu06G001780/Dcu07G017500/Dcu08G017120/Dcu08G025340/Dcu09G013810	9	Cluster2
GO:001670	oxidoreductase activity, acting on paired donors, with incorporation or reduction of molecular oxygen	14/142	433/18948	4.81741e-06	0.0016331	0.00151115	Dcu01G024840/Dcu02G003140/Dcu02G027620/Dcu02G034090/Dcu03G024440/Dcu09G005930/Dcu10G001080/Dcu10G009630/Dcu10G009680/Dcu10G009700/Dcu10G009710/Dcu10G009750/Dcu0G002200/Dcu0G003490	14	Cluster3
GO:000449	monooxygenase activity	10/142	336/18948	0.000226003	0.0383076	0.0354468	Dcu01G024840/Dcu02G027620/Dcu02G034090/Dcu10G009630/Dcu10G009680/Dcu10G009700/Dcu10G009710/Dcu10G009750/Dcu0G002200/Dcu0G003490	10	Cluster3
K12133	MYB-related transcription factor LHY	1/21	10/24686	0.00847589	0.0204384	NA	Dcu04G001800	1	Cluster5
K00422	polyphenol oxidase	1/21	11/24686	0.00931971	0.0204384	NA	Dcu01G000280	1	Cluster5
K01285	lysosomal Pro-X carboxypeptidase	1/21	11/24686	0.00931971	0.0204384	NA	Dcu02G004720	1	Cluster5
K01076	abhydrolase domain-containing protein 17	1/21	12/24686	0.0101628	0.0204384	NA	Dcu09G001700	1	Cluster5
K17279	receptor expression-enhancing protein 5/6	1/21	12/24686	0.0101628	0.0204384	NA	Dcu09G001080	1	Cluster5
K18643	katanin p80 WD40 repeat-containing subunit B1	1/21	13/24686	0.0110053	0.0204384	NA	Dcu03G003330	1	Cluster5
K19038	E3 ubiquitin-protein ligase ATL41	1/21	13/24686	0.0110053	0.0204384	NA	Dcu07G021620	1	Cluster5
K06268	serine/threonine-protein phosphatase 2B regulatory subunit	1/21	15/24686	0.0126881	0.0206182	NA	Dcu06G028310	1	Cluster5
K23809	cytochrome P450 family 72 subfamily A polypeptide 68	1/21	17/24686	0.0143683	0.0207542	NA	Dcu0G011010	1	Cluster5
K10615	E3 ubiquitin-protein ligase HERC4	1/21	23/24686	0.0193923	0.0229182	NA	Dcu04G002900	1	Cluster5
K13496	UDP-glucosyltransferase 73C	1/21	23/24686	0.0193923	0.0229182	NA	Dcu08G005190	1	Cluster5
K12135	zinc finger protein CONSTANS	1/21	28/24686	0.0235604	0.0255237	NA	Dcu10G014970	1	Cluster5
K22733	magnesium transporter	1/21	54/24686	0.0449637	0.0449637	NA	Dcu08G004230	1	Cluster5
GO:001049	proteasomal protein catabolic process	9/257	130/18948	7.13691e-05	0.0153858	0.0132075	Dcu01G020910/Dcu02G015700/Dcu03G010150/Dcu03G029050/Dcu04G001620/Dcu05G028360/Dcu08G022990/Dcu09G009500/Dcu10G013990	9	Cluster6
GO:004425	cellular lipid metabolic process	11/257	195/18948	7.48711e-05	0.0153858	0.0132075	Dcu01G020910/Dcu02G015700/Dcu02G017180/Dcu02G017620/Dcu03G003420/Dcu03G010150/Dcu03G029050/Dcu04G001620/Dcu05G028360/Dcu08G022990/Dcu09G009500	11	Cluster6
GO:001989	enzyme binding	9/257	133/18948	8.51613e-05	0.0153858	0.0132075	Dcu01G017320/Dcu01G020910/Dcu02G017180/Dcu03G010150/Dcu05G021120/Dcu08G022990/Dcu09G009500/Dcu09G018780/Dcu10G012760	9	Cluster6
GO:000651	ubiquitin-dependent protein catabolic process	12/257	247/18948	0.000147732	0.0200177	0.0171835	Dcu01G020910/Dcu02G015700/Dcu03G010150/Dcu03G029050/Dcu04G001620/Dcu04G004980/Dcu05G028360/Dcu07G023740/Dcu08G022990/Dcu09G009500/Dcu09G011480/Dcu0G000750	12	Cluster6
GO:001994	modification-dependent protein catabolic process	8/257	122/18948	0.000261304	0.0283253	0.024315	Dcu01G020910/Dcu02G015700/Dcu03G010150/Dcu03G029050/Dcu04G001620/Dcu05G028360/Dcu08G022990/Dcu09G009500	8	Cluster6
GO:006165	ubiquitin-like protein ligase activity	5/257	47/18948	0.00042535	0.0381	0.0327058	Dcu02G015700/Dcu03G029050/Dcu05G028360/Dcu08G022990/Dcu09G009500	5	Cluster6
GO:004363	modification-dependent macromolecule catabolic process	8/257	134/18948	0.000492067	0.0381	0.0327058	Dcu01G020910/Dcu02G015700/Dcu03G010150/Dcu03G029050/Dcu04G001620/Dcu05G028360/Dcu08G022990/Dcu09G009500	8	Cluster6
GO:000373	structural constituent of ribosome	35/94	319/18948	3.92202e-38	8.82455e-36	8.66973e-36	Dcu01G004600/Dcu01G030510/Dcu01G030580/Dcu01G034540/Dcu02G009170/Dcu02G012990/Dcu03G001220/Dcu03G005240/Dcu03G008710/Dcu03G029040/Dcu04G001010/Dcu04G018360/Dcu04G019390/Dcu04G019640/Dcu04G022500/Dcu05G008670/Dcu05G021910/Dcu06G000850/Dcu06G008770/Dcu06G012670/Dcu06G018040/Dcu06G020520/Dcu06G023370/Dcu06G026690/Dcu06G029140/Dcu07G003580/Dcu07G013860/Dcu07G023250/Dcu08G005330/Dcu08G011320/Dcu09G015…	35	Cluster7
GO:000584	ribosome	28/94	266/18948	9.11311e-30	1.02522e-27	1.00724e-27	Dcu01G004600/Dcu01G030510/Dcu02G009170/Dcu03G001220/Dcu03G005240/Dcu03G008710/Dcu03G029040/Dcu04G018360/Dcu04G019390/Dcu04G019640/Dcu04G022500/Dcu05G021910/Dcu06G000850/Dcu06G008770/Dcu06G023370/Dcu06G026690/Dcu06G028070/Dcu06G029140/Dcu07G003580/Dcu07G023250/Dcu08G005330/Dcu08G007230/Dcu08G011320/Dcu09G015030/Dcu09G015220/Dcu09G016200/Dcu10G002780/Dcu10G017700	28	Cluster7
GO:000641	translation	12/94	156/18948	1.69008e-11	1.26756e-09	1.24532e-09	Dcu01G030580/Dcu01G034540/Dcu02G012990/Dcu03G001220/Dcu04G001010/Dcu05G008670/Dcu06G018040/Dcu06G026690/Dcu06G028070/Dcu07G013860/Dcu07G023250/Dcu08G005330	12	Cluster7
GO:000429	threonine-type endopeptidase activity	3/94	24/18948	0.000221891	0.0124813	0.0122624	Dcu01G011760/Dcu03G028440/Dcu07G013390	3	Cluster7
GO:000945	RNA modification	58/256	351/18948	2.1759e-46	9.68277e-44	8.81814e-44	Dcu01G001060/Dcu01G001880/Dcu01G002170/Dcu01G004950/Dcu01G022240/Dcu01G023800/Dcu01G031910/Dcu01G037090/Dcu02G004120/Dcu02G006340/Dcu02G011590/Dcu02G012120/Dcu02G015200/Dcu02G030150/Dcu02G030440/Dcu03G004230/Dcu03G007090/Dcu03G008590/Dcu03G009360/Dcu03G017080/Dcu03G017210/Dcu03G022780/Dcu04G002610/Dcu04G006670/Dcu04G012260/Dcu04G016830/Dcu04G018670/Dcu04G019180/Dcu04G019600/Dcu04G024420/Dcu04G025…	58	Cluster8
GO:000636	transcription elongation from RNA polymerase II promoter	9/256	85/18948	2.19385e-06	0.000488133	0.000444544	Dcu01G031400/Dcu03G010480/Dcu03G016780/Dcu03G028670/Dcu03G033240/Dcu05G006680/Dcu05G006870/Dcu05G017380/Dcu05G017500	9	Cluster8
GO:000639	RNA processing	10/256	184/18948	0.000208003	0.0242672	0.0221003	Dcu01G031400/Dcu02G034550/Dcu03G009360/Dcu03G016780/Dcu03G025390/Dcu04G027180/Dcu05G006680/Dcu07G003620/Dcu09G010070/Dcu10G016580	10	Cluster8
GO:000046	maturation of SSU-rRNA from tricistronic rRNA transcript (SSU-rRNA, 5.8S rRNA, LSU-rRNA)	4/256	23/18948	0.000235425	0.0242672	0.0221003	Dcu03G016780/Dcu05G006680/Dcu05G028690/Dcu09G004300	4	Cluster8
GO:003051	regulation of BMP signaling pathway	3/256	10/18948	0.000272665	0.0242672	0.0221003	Dcu01G031400/Dcu03G016780/Dcu04G000880	3	Cluster8
GO:002261	ribonucleoprotein complex biogenesis	5/256	46/18948	0.000377512	0.0279988	0.0254986	Dcu01G031400/Dcu03G016780/Dcu05G006680/Dcu06G001380/Dcu06G010850	5	Cluster8
GO:000699	organelle organization	12/256	283/18948	0.000492959	0.0280625	0.0255567	Dcu03G016780/Dcu03G021810/Dcu04G022660/Dcu05G007120/Dcu05G018690/Dcu06G007340/Dcu06G010850/Dcu06G020320/Dcu07G006170/Dcu07G008880/Dcu09G003620/Dcu10G002710	12	Cluster8
GO:005113	positive regulation of cellular component organization	4/256	28/18948	0.000516248	0.0280625	0.0255567	Dcu05G024000/Dcu06G010850/Dcu06G018520/Dcu06G020320	4	Cluster8
GO:003049	fatty acid elongation	3/256	13/18948	0.000630619	0.0280625	0.0255567	Dcu01G031400/Dcu03G016780/Dcu05G006680	3	Cluster8
GO:003204	small-subunit processome	3/256	13/18948	0.000630619	0.0280625	0.0255567	Dcu01G031400/Dcu03G016780/Dcu05G006680	3	Cluster8
GO:003447	ncRNA processing	4/256	33/18948	0.000978571	0.0364676	0.0332111	Dcu01G031400/Dcu03G016780/Dcu05G006680/Dcu10G016580	4	Cluster8
GO:003068	preribosome, large subunit precursor	3/256	15/18948	0.000983395	0.0364676	0.0332111	Dcu01G031400/Dcu03G016780/Dcu05G006680	3	Cluster8
GO:004225	ribosome biogenesis	4/256	36/18948	0.00136473	0.0467157	0.0425442	Dcu01G031400/Dcu03G016780/Dcu05G006680/Dcu06G001380	4	Cluster8
GO:004408	cellular component biogenesis	9/256	197/18948	0.0014759	0.0469127	0.0427236	Dcu01G031400/Dcu03G016780/Dcu05G006680/Dcu05G018690/Dcu05G024000/Dcu06G001380/Dcu06G010850/Dcu07G006170/Dcu09G003620	9	Cluster8
GO:000922	thiamine biosynthetic process	3/53	20/18948	2.2778e-05	0.0022778	0.00206201	Dcu02G013090/Dcu05G005880/Dcu06G005520	3	Cluster9
GO:001670	oxidoreductase activity, acting on paired donors, with incorporation or reduction of molecular oxygen	7/53	433/18948	0.000192865	0.00964325	0.00872968	Dcu02G031920/Dcu02G031930/Dcu05G008540/Dcu07G019570/Dcu07G020930/Dcu07G020940/Dcu07G021000	7	Cluster9
